# Supplementary material for: Bis(1H-imidazol-3-ium) naphthalene-1,5-disulfonate
Source: Acta Crystallogr Sect E Struct Rep Online. 2012 Apr 25;68(Pt 5):o1529. doi: 10.1107/S1600536812016972 (PMC3344631; doi:10.1107/S1600536812016972)
Supplement: Supplementary file 1 [file e-68-o1529-sup1.cif]

##############################################################################
#                                                                            #
# This CIF contains the data in a paper accepted for publication in          #
# Acta Crystallographica Section E. It conforms to the requirements of       #
# Notes for Authors for Acta Crystallographica Section E, and has been       #
# peer reviewed under the auspices of the IUCr Commission on Journals.       #
#                                                                            #
# Full details of the Crystallographic Information File format               #
# are given in the paper "The Crystallographic Information File (CIF):       #
# a New Standard Archive File for Crystallography" by S. R. Hall, F. H.      #
# Allen and I. D. Brown [Acta Cryst. (1991), A47, 655-685].                  #
#                                                                            #
# The current version of the core CIF dictionary is obtainable from          #
# ftp://ftp.iucr.org/pub/cif_core.dic.                                       #
#                                                                            #
# Software is freely available for graphical display of the structure(s)     #
# in this CIF. For information consult the CIF software page                 #
# http://www.iucr.org/resources/cif/software.                                #
#                                                                            #
# This file may be used for bona fide research purposes within the           #
# scientific community so long as proper attribution is given to the journal # 
# article from which it was obtained.                                        #
#                                                                            #
##############################################################################
data_I
_audit_creation_method     SHELXL-97
_chemical_name_systematic
;
Bis(1<i>H</i>-imidazol-3-ium) naphthalene-1,5-disulfonate
;
_chemical_name_common     ?
_chemical_formula_moiety     '2(C3 H5 N2 +), C10 H6 O6 S2 2-'
_chemical_formula_sum     'C16 H16 N4 O6 S2'
_chemical_formula_iupac     '2C3 H5 N2 +, C10 H6 O6 S2 2-'
_chemical_formula_weight     424.45
_chemical_melting_point     ?
_symmetry_cell_setting     triclinic
_symmetry_space_group_name_H-M     'P -1'
_symmetry_space_group_name_Hall     '-P 1'
loop_
    _symmetry_equiv_pos_as_xyz
    'x, y, z'
    '-x, -y, -z'
_cell_length_a     6.6764(13)
_cell_length_b     6.7958(14)
_cell_length_c     10.251(2)
_cell_angle_alpha     93.66(3)
_cell_angle_beta     103.30(3)
_cell_angle_gamma     96.77(3)
_cell_volume     447.48(16)
_cell_formula_units_Z     1
_cell_measurement_reflns_used     ?
_cell_measurement_theta_min     ?
_cell_measurement_theta_max     ?
_cell_measurement_temperature     293(2)
_exptl_crystal_description     block
_exptl_crystal_colour     Colorless
_exptl_crystal_size_max     0.5530
_exptl_crystal_size_mid     0.4350
_exptl_crystal_size_min     0.3560
_exptl_crystal_density_diffrn     1.575
_exptl_crystal_density_meas     ?
_exptl_crystal_density_method     'not measured'
_exptl_crystal_F_000     220
_exptl_absorpt_coefficient_mu     0.342
_exptl_absorpt_correction_type     multi-scan
_exptl_absorpt_process_details     '(CrystalClear; Rigaku, 2005)'
_exptl_absorpt_correction_T_min     0.837
_exptl_absorpt_correction_T_max     0.885
_exptl_special_details     ?
_diffrn_ambient_temperature     293(2)
_diffrn_radiation_type     MoK\a
_diffrn_radiation_wavelength     0.71073
_diffrn_radiation_source     'fine-focus sealed tube'
_diffrn_radiation_monochromator     graphite
_diffrn_measurement_device_type     'Rigaku SCXmini'
_diffrn_measurement_method     'CCD_Profile_fitting'
_diffrn_detector_area_resol_mean     ?
_diffrn_reflns_number     4578
_diffrn_reflns_av_R_equivalents     0.0250
_diffrn_reflns_av_sigmaI/netI     0.0296
_diffrn_reflns_theta_min     3.03
_diffrn_reflns_theta_max     27.48
_diffrn_reflns_theta_full     27.48
_diffrn_measured_fraction_theta_max     0.992
_diffrn_measured_fraction_theta_full     0.992
_diffrn_reflns_limit_h_min     -8
_diffrn_reflns_limit_h_max     8
_diffrn_reflns_limit_k_min     -8
_diffrn_reflns_limit_k_max     8
_diffrn_reflns_limit_l_min     -13
_diffrn_reflns_limit_l_max     13
_diffrn_standards_number     ?
_diffrn_standards_interval_count     ?
_diffrn_standards_interval_time     ?
_diffrn_standards_decay_%     ?
_refine_special_details     ?
_reflns_number_total     2043
_reflns_number_gt     1901
_reflns_threshold_expression     I>2\s(I)
_refine_ls_structure_factor_coef     Fsqd
_refine_ls_matrix_type     full
_refine_ls_R_factor_all     0.0389
_refine_ls_R_factor_gt     0.0360
_refine_ls_wR_factor_gt     0.0930
_refine_ls_wR_factor_ref     0.0945
_refine_ls_goodness_of_fit_ref     1.125
_refine_ls_restrained_S_all     1.125
_refine_ls_number_reflns     2043
_refine_ls_number_parameters     128
_refine_ls_number_restraints     0
_refine_ls_number_constraints     0
_refine_ls_hydrogen_treatment     constr
_refine_ls_weighting_scheme     calc
_refine_ls_weighting_details
         'calc w=1/[\s^2^(Fo^2^)+(0.0312P)^2^+0.2736P] where P=(Fo^2^+2Fc^2^)/3'
_atom_sites_solution_hydrogens     geom
_atom_sites_solution_primary     direct
_atom_sites_solution_secondary     difmap
_refine_ls_shift/su_max     0.001
_refine_ls_shift/su_mean     0.000
_refine_diff_density_max     0.336
_refine_diff_density_min     -0.356
_refine_ls_extinction_method     'SHELXL97 (Sheldrick, 2008)'
_refine_ls_extinction_coef     0.473(17)
_refine_ls_extinction_expression
                                  'Fc^*^=kFc[1+0.001xFc^2^\l^3^/sin(2\q)]^-1/4^'
loop_
    _atom_type_symbol
    _atom_type_description
    _atom_type_scat_dispersion_real
    _atom_type_scat_dispersion_imag
    _atom_type_scat_source
    'C' 'C' 0.0033 0.0016
                         'International Tables Vol C Tables 4.2.6.8 and 6.1.1.4'
    'H' 'H' 0.0000 0.0000
                         'International Tables Vol C Tables 4.2.6.8 and 6.1.1.4'
    'N' 'N' 0.0061 0.0033
                         'International Tables Vol C Tables 4.2.6.8 and 6.1.1.4'
    'O' 'O' 0.0106 0.0060
                         'International Tables Vol C Tables 4.2.6.8 and 6.1.1.4'
    'S' 'S' 0.1246 0.1234
                         'International Tables Vol C Tables 4.2.6.8 and 6.1.1.4'
_computing_data_collection     'CrystalClear (Rigaku, 2005)'
_computing_cell_refinement     'CrystalClear (Rigaku, 2005)'
_computing_data_reduction     'CrystalClear (Rigaku, 2005)'
_computing_structure_solution     'SHELXS97 (Sheldrick, 2008)'
_computing_structure_refinement     'SHELXL97 (Sheldrick, 2008)'
_computing_molecular_graphics     'SHELXTL (Sheldrick, 2008)'
_computing_publication_material     'SHELXTL (Sheldrick, 2008)'
loop_
    _atom_site_type_symbol
    _atom_site_label
    _atom_site_fract_x
    _atom_site_fract_y
    _atom_site_fract_z
    _atom_site_U_iso_or_equiv
    _atom_site_adp_type
    _atom_site_calc_flag
    _atom_site_refinement_flags
    _atom_site_occupancy
    _atom_site_symmetry_multiplicity
    _atom_site_disorder_assembly
    _atom_site_disorder_group
    N N1 0.1864(3) 0.8251(3) 0.5703(2) 0.0502(5) Uani d . 1 1 . .
    H H1A 0.3103 0.8750 0.5689 0.060 Uiso calc R 1 1 . .
    C C1 0.0353(3) 0.7669(3) 0.4648(2) 0.0414(5) Uani d . 1 1 . .
    H H1C 0.0430 0.7727 0.3757 0.050 Uiso calc R 1 1 . .
    N N2 -0.1299(2) 0.6987(2) 0.50561(17) 0.0339(4) Uani d . 1 1 . .
    H H2A -0.2490 0.6512 0.4542 0.041 Uiso calc R 1 1 . .
    C C2 -0.0821(4) 0.7151(3) 0.6423(2) 0.0429(5) Uani d . 1 1 . .
    H H2C -0.1709 0.6782 0.6970 0.051 Uiso calc R 1 1 . .
    C C3 0.1172(4) 0.7945(4) 0.6829(3) 0.0561(7) Uani d . 1 1 . .
    H H3B 0.1939 0.8233 0.7715 0.067 Uiso calc R 1 1 . .
    S S1 0.59698(6) 0.27214(7) 0.74446(4) 0.02816(18) Uani d . 1 1 . .
    O O1 0.8155(2) 0.3366(2) 0.80260(13) 0.0360(3) Uani d . 1 1 . .
    O O2 0.5600(2) 0.0983(2) 0.64608(13) 0.0381(4) Uani d . 1 1 . .
    O O3 0.4864(2) 0.4326(2) 0.68915(14) 0.0399(4) Uani d . 1 1 . .
    C C4 0.2276(3) 0.2277(3) 1.0055(2) 0.0349(4) Uani d . 1 1 . .
    H H4A 0.1216 0.2937 1.0241 0.042 Uiso calc R 1 1 . .
    C C5 0.3273(3) 0.2901(3) 0.90549(19) 0.0317(4) Uani d . 1 1 . .
    H H5A 0.2866 0.3968 0.8582 0.038 Uiso calc R 1 1 . .
    C C6 0.4841(3) 0.1945(3) 0.87756(16) 0.0253(4) Uani d . 1 1 . .
    C C7 0.5517(2) 0.0313(2) 0.94962(16) 0.0239(3) Uani d . 1 1 . .
    C C8 0.7149(3) -0.0712(3) 0.92461(18) 0.0304(4) Uani d . 1 1 . .
    H H8A 0.7835 -0.0309 0.8595 0.036 Uiso calc R 1 1 . .
loop_
    _atom_site_aniso_label
    _atom_site_aniso_U_11
    _atom_site_aniso_U_22
    _atom_site_aniso_U_33
    _atom_site_aniso_U_12
    _atom_site_aniso_U_13
    _atom_site_aniso_U_23
    N1 0.0278(8) 0.0370(10) 0.0858(15) -0.0023(7) 0.0143(9) 0.0151(10)
    C1 0.0479(12) 0.0383(11) 0.0473(12) 0.0133(9) 0.0237(10) 0.0131(9)
    N2 0.0272(8) 0.0314(8) 0.0409(9) 0.0021(6) 0.0048(7) 0.0024(7)
    C2 0.0543(13) 0.0361(10) 0.0402(11) -0.0044(9) 0.0206(10) 0.0036(8)
    C3 0.0621(15) 0.0423(12) 0.0477(13) -0.0113(11) -0.0098(11) 0.0023(10)
    S1 0.0252(2) 0.0347(3) 0.0221(2) -0.00415(16) 0.00433(16) 0.00418(16)
    O1 0.0263(7) 0.0450(8) 0.0331(7) -0.0064(5) 0.0048(5) 0.0061(6)
    O2 0.0400(8) 0.0454(8) 0.0260(7) -0.0091(6) 0.0119(6) -0.0049(6)
    O3 0.0363(7) 0.0451(8) 0.0360(7) 0.0012(6) 0.0029(6) 0.0155(6)
    C4 0.0326(9) 0.0414(10) 0.0351(10) 0.0129(8) 0.0130(8) 0.0027(8)
    C5 0.0319(9) 0.0323(9) 0.0311(9) 0.0069(7) 0.0063(7) 0.0044(7)
    C6 0.0246(8) 0.0295(8) 0.0202(7) -0.0008(6) 0.0047(6) 0.0000(6)
    C7 0.0210(7) 0.0287(8) 0.0200(7) 0.0000(6) 0.0038(6) -0.0019(6)
    C8 0.0276(9) 0.0395(10) 0.0266(8) 0.0054(7) 0.0111(7) 0.0033(7)
_geom_special_details     ?
loop_
    _geom_bond_atom_site_label_1
    _geom_bond_atom_site_label_2
    _geom_bond_site_symmetry_2
    _geom_bond_distance
    _geom_bond_publ_flag
    N1 C1 . 1.301(3) ?
    N1 C3 . 1.358(4) ?
    N1 H1A . 0.8600 ?
    C1 H1C . 0.9300 ?
    N2 C1 . 1.312(3) ?
    N2 C2 . 1.358(3) ?
    N2 H2A . 0.8600 ?
    C2 C3 . 1.334(3) ?
    C2 H2C . 0.9300 ?
    C3 H3B . 0.9300 ?
    O1 S1 . 1.4464(14) ?
    O2 S1 . 1.4621(15) ?
    O3 S1 . 1.4601(15) ?
    S1 C6 . 1.7828(18) ?
    C4 H4A . 0.9300 ?
    C4 C8 2_657 1.363(3) ?
    C5 H5A . 0.9300 ?
    C5 C4 . 1.406(3) ?
    C6 C5 . 1.369(3) ?
    C6 C7 . 1.431(2) ?
    C7 C8 . 1.422(2) ?
    C7 C7 2_657 1.428(3) ?
    C8 C4 2_657 1.363(3) ?
    C8 H8A . 0.9300 ?
loop_
    _geom_angle_atom_site_label_1
    _geom_angle_atom_site_label_2
    _geom_angle_atom_site_label_3
    _geom_angle_site_symmetry_1
    _geom_angle_site_symmetry_3
    _geom_angle
    _geom_angle_publ_flag
    C1 N1 C3 . . 109.10(18) ?
    C1 N1 H1A . . 125.4 ?
    C3 N1 H1A . . 125.4 ?
    N1 C1 N2 . . 108.4(2) ?
    N1 C1 H1C . . 125.8 ?
    N2 C1 H1C . . 125.8 ?
    C1 N2 C2 . . 108.91(18) ?
    C1 N2 H2A . . 125.5 ?
    C2 N2 H2A . . 125.5 ?
    C3 C2 N2 . . 106.7(2) ?
    C3 C2 H2C . . 126.7 ?
    N2 C2 H2C . . 126.7 ?
    C2 C3 N1 . . 106.9(2) ?
    C2 C3 H3B . . 126.5 ?
    N1 C3 H3B . . 126.5 ?
    O1 S1 O3 . . 112.88(9) ?
    O1 S1 O2 . . 112.73(9) ?
    O3 S1 O2 . . 111.46(9) ?
    O1 S1 C6 . . 107.15(8) ?
    O3 S1 C6 . . 106.12(9) ?
    O2 S1 C6 . . 105.93(8) ?
    C8 C4 C5 2_657 . 120.55(17) ?
    C8 C4 H4A 2_657 . 119.7 ?
    C5 C4 H4A . . 119.7 ?
    C6 C5 C4 . . 120.21(17) ?
    C6 C5 H5A . . 119.9 ?
    C4 C5 H5A . . 119.9 ?
    C5 C6 C7 . . 121.20(16) ?
    C5 C6 S1 . . 118.37(14) ?
    C7 C6 S1 . . 120.39(13) ?
    C8 C7 C7 . 2_657 118.9(2) ?
    C8 C7 C6 . . 123.07(16) ?
    C7 C7 C6 2_657 . 118.00(19) ?
    C4 C8 C7 2_657 . 121.10(17) ?
    C4 C8 H8A 2_657 . 119.5 ?
    C7 C8 H8A . . 119.5 ?
loop_
    _geom_hbond_atom_site_label_D
    _geom_hbond_atom_site_label_H
    _geom_hbond_atom_site_label_A
    _geom_hbond_site_symmetry_A
    _geom_hbond_distance_DH
    _geom_hbond_distance_HA
    _geom_hbond_distance_DA
    _geom_hbond_angle_DHA
    _geom_hbond_publ_flag
    N2 H2A S1 2_566 0.86 2.84 3.588(2) 146.5 yes
    N2 H2A O3 2_566 0.86 1.90 2.745(2) 167.7 yes
    N1 H1A O2 1_565 0.86 2.09 2.847(2) 147.1 yes
    N1 H1A O2 2_666 0.86 2.56 3.118(3) 123.9 no
data_global
_journal_date_recd_electronic     2012-02-29
_journal_date_accepted     2012-04-18
_journal_name_full     'Acta Crystallographica, Section E'
_journal_year     2012
_journal_volume     68
_journal_issue      5
_journal_page_first     o1529
_journal_page_last     o1529
_journal_paper_category     QO
_journal_paper_doi     10.1107/S1600536812016972
_journal_coeditor_code     BH2419
_publ_contact_author_name     'Bin Wei'
_publ_contact_author_address
;
Ordered Matter Science Research Center
Southeast University
Nanjing 211189
People's Republic of China
;
_publ_contact_author_email     seuwei@126.com
_publ_contact_author_fax     862552090626
_publ_contact_author_phone     862552090626
_publ_section_title
;
Bis(1<i>H</i>-imidazol-3-ium) naphthalene-1,5-disulfonate
;
loop_
    _publ_author_name
    _publ_author_footnote
    _publ_author_address
    "Wei, Bin" .
;
Ordered Matter Science Research Center
Southeast University
Nanjing 211189
People's Republic of China
;
