# Supplementary material for: Bis(1H-imidazol-3-ium) naphthalene-1,5-disulfonate
Source: Acta Crystallogr Sect E Struct Rep Online. 2012 Apr 25;68(Pt 5):o1529. doi: 10.1107/S1600536812016972 (PMC3344631; doi:10.1107/S1600536812016972)
Supplement: Supplementary file 2 [file e-68-o1529-Isup2.hkl]

# 
# h,k,l, Fc-squared, Fo-squared, sigma(Fo-squared) and status flag 
# 
data_I
_shelx_title ' a in P-1' 
_shelx_refln_list_code          4 
_shelx_F_calc_maximum       73.50 
_exptl_crystal_F_000       220.00 
_reflns_d_resolution_high  0.7701 
 
loop_ 
 _symmetry_equiv_pos_as_xyz 
 'x, y, z' 
 '-x, -y, -z' 
 
_cell_length_a     6.6764 
_cell_length_b     6.7958 
_cell_length_c    10.2510 
_cell_angle_alpha  93.663 
_cell_angle_beta  103.296 
_cell_angle_gamma  96.772 
 
_shelx_F_squared_multiplier     1.000 
 
loop_ 
 _refln_index_h 
 _refln_index_k 
 _refln_index_l 
 _refln_F_squared_calc 
 _refln_F_squared_meas 
 _refln_F_squared_sigma 
 _refln_observed_status 
   1   0   0      817.86      790.62      6.73 o 
   2   0   0      205.99      223.95      6.91 o 
   3   0   0      874.03      919.91     11.54 o 
   4   0   0       12.20       12.11      0.31 o 
   5   0   0       50.85       43.87      0.90 o 
   6   0   0        9.04       10.60      1.94 o 
   7   0   0        9.58       11.43      1.14 o 
   8   0   0        3.74        4.87      0.71 o 
  -8   1   0      135.78      135.83      5.24 o 
  -7   1   0       40.27       40.23      1.78 o 
  -6   1   0      222.78      213.23      4.09 o 
  -5   1   0        0.06        0.38      0.14 o 
  -4   1   0      653.06      676.50     10.02 o 
  -3   1   0      329.37      319.70      4.31 o 
  -2   1   0      119.02       97.38      1.05 o 
  -1   1   0      377.26      405.43      4.97 o 
   0   1   0      180.08      180.46      3.67 o 
   2   1   0      158.11      129.94      1.81 o 
   3   1   0      528.21      495.51      9.08 o 
   4   1   0      338.20      358.75      5.54 o 
   5   1   0        1.94        2.81      0.61 o 
   6   1   0       45.67       41.01      1.03 o 
   7   1   0        1.19        1.43      0.57 o 
   8   1   0       32.25       39.57      3.42 o 
  -8   2   0        0.81        1.12      0.52 o 
  -7   2   0        2.40        3.54      0.71 o 
  -6   2   0       74.57       80.48      2.59 o 
  -5   2   0      165.37      158.90      2.89 o 
  -4   2   0      310.01      301.60      4.73 o 
  -3   2   0      181.56      210.27      2.83 o 
  -2   2   0        1.53       17.63      1.59 o 
  -1   2   0     1025.55     1078.50     31.42 o 
   0   2   0     4139.10     4227.16     90.68 o 
   1   2   0      161.84      186.93      3.15 o 
   2   2   0       81.75       81.38      1.42 o 
   3   2   0      157.41      177.53      3.38 o 
   4   2   0      253.74      235.98      6.84 o 
   5   2   0      100.41      106.38      2.20 o 
   6   2   0        0.55        1.38      0.23 o 
   7   2   0        9.18        8.68      1.28 o 
  -8   3   0       40.90       42.03      2.22 o 
  -7   3   0        0.01        0.07      0.28 o 
  -6   3   0        2.29        3.93      0.62 o 
  -5   3   0       12.55       11.68      0.43 o 
  -4   3   0      117.04      119.38      2.09 o 
  -3   3   0      106.40       97.60      8.96 o 
  -2   3   0      256.03      248.38      6.35 o 
  -1   3   0        5.60        6.72      0.24 o 
   0   3   0      148.14      151.22      3.25 o 
   1   3   0        5.19        3.73      0.37 o 
   2   3   0       22.29       20.35      0.52 o 
   3   3   0        2.34        2.31      0.23 o 
   4   3   0       80.69       75.27      2.13 o 
   5   3   0       21.90       21.45      0.93 o 
   6   3   0       78.40       79.41      3.40 o 
   7   3   0       94.10       90.38      5.03 o 
  -7   4   0        1.37        1.40      0.52 o 
  -6   4   0       69.15       70.48      1.73 o 
  -5   4   0        8.06        8.10      0.66 o 
  -4   4   0       97.95       94.99      1.85 o 
  -3   4   0        0.00        0.23      0.21 o 
  -2   4   0      673.50      671.85     15.80 o 
  -1   4   0       17.48       14.77      0.30 o 
   0   4   0      342.67      357.93      5.00 o 
   1   4   0       62.43       64.29      1.43 o 
   2   4   0      106.26      104.14      1.85 o 
   3   4   0      159.89      160.52      4.02 o 
   4   4   0      454.80      467.16     12.76 o 
   5   4   0      128.55      128.94      4.65 o 
   6   4   0       20.52       20.18      1.19 o 
  -7   5   0        2.85        4.69      0.88 o 
  -6   5   0        8.04        8.76      0.64 o 
  -5   5   0       18.73       16.40      1.13 o 
  -4   5   0      171.94      171.49      3.42 o 
  -3   5   0      438.67      448.99      7.97 o 
  -2   5   0      169.56      156.41      2.72 o 
  -1   5   0       67.23       63.63      1.61 o 
   0   5   0       72.58       64.22      1.13 o 
   1   5   0        0.08        1.34      0.23 o 
   2   5   0       97.14       94.13      2.11 o 
   3   5   0       38.37       38.93      1.09 o 
   4   5   0       52.79       49.85      1.39 o 
   5   5   0        1.91        1.78      0.44 o 
   6   5   0       31.37       32.59      2.37 o 
  -6   6   0       64.67       66.87      4.25 o 
  -5   6   0        2.90        3.08      0.47 o 
  -4   6   0       36.59       32.14      1.41 o 
  -3   6   0       67.28       63.73      2.28 o 
  -2   6   0      245.09      235.71      6.45 o 
  -1   6   0       44.92       42.88      1.58 o 
   0   6   0       52.34       47.87      2.00 o 
   1   6   0       81.97       74.52      1.64 o 
   2   6   0       25.25       26.70      1.22 o 
   3   6   0       36.89       36.73      1.17 o 
   4   6   0       33.61       33.47      2.20 o 
   5   6   0       14.11       15.62      1.13 o 
  -5   7   0        1.12        1.36      0.48 o 
  -4   7   0       24.15       24.20      1.32 o 
  -3   7   0       45.70       48.61      2.19 o 
  -2   7   0        0.67        0.28      0.27 o 
  -1   7   0       27.88       27.44      1.63 o 
   0   7   0       23.37       26.46      1.26 o 
   1   7   0       25.37       25.21      2.92 o 
   2   7   0       75.76       76.29      2.75 o 
   3   7   0       13.53       15.17      1.86 o 
   4   7   0       34.85       34.53      2.94 o 
  -4   8   0       14.66       14.90      1.09 o 
  -3   8   0       10.12        7.19      0.81 o 
  -2   8   0       40.84       39.97      1.89 o 
  -1   8   0        1.13        2.65      0.56 o 
   0   8   0       13.46       12.75      1.42 o 
   1   8   0        0.00        0.24      0.54 o 
   2   8   0       28.69       28.84      2.64 o 
  -2  -8   1       12.48       10.96      1.71 o 
  -1  -8   1       84.98       84.41      5.27 o 
   0  -8   1        9.16        9.40      0.77 o 
   1  -8   1       11.41       12.09      0.88 o 
   2  -8   1        1.20        1.97      0.43 o 
   3  -8   1      100.84      107.10      4.37 o 
   4  -8   1       10.07       14.72      1.69 o 
  -4  -7   1       46.21       46.87      3.69 o 
  -3  -7   1      209.39      210.81     15.19 o 
  -2  -7   1        1.13        1.29      0.40 o 
  -1  -7   1        0.58        1.64      0.49 o 
   0  -7   1        0.00        1.52      0.91 o 
   1  -7   1       24.32       24.08      1.14 o 
   2  -7   1       26.17       26.89      1.29 o 
   3  -7   1        7.98        8.34      0.73 o 
   4  -7   1        1.40        1.61      0.43 o 
   5  -7   1        1.38        2.33      0.79 o 
  -5  -6   1        7.33        7.67      0.81 o 
  -4  -6   1       10.49       11.78      1.24 o 
  -3  -6   1       26.96       25.02      1.59 o 
  -2  -6   1       59.00       57.83      1.44 o 
  -1  -6   1      267.15      263.85      5.12 o 
   0  -6   1       80.97       75.71      2.44 o 
   1  -6   1        7.63        9.05      0.43 o 
   2  -6   1      103.29      107.44      2.32 o 
   3  -6   1       53.30       50.67      1.23 o 
   4  -6   1       16.55       16.20      1.32 o 
   5  -6   1       27.04       26.29      1.65 o 
   6  -6   1        0.03       -0.06      0.48 o 
  -6  -5   1        0.01        0.10      0.28 o 
  -5  -5   1       63.45       60.90      2.51 o 
  -4  -5   1       43.95       44.77      1.81 o 
  -3  -5   1      208.65      200.38      3.89 o 
  -2  -5   1        0.00        1.21      0.23 o 
  -1  -5   1       17.65       18.42      0.48 o 
   0  -5   1       29.77       27.09      1.33 o 
   1  -5   1      499.07      487.65      8.16 o 
   2  -5   1       21.34       26.49      1.08 o 
   3  -5   1        4.95        7.06      1.33 o 
   4  -5   1        0.14        0.49      0.17 o 
   5  -5   1        2.19        3.24      0.29 o 
   6  -5   1        3.98        4.72      0.58 o 
   7  -5   1       11.99       14.63      1.52 o 
  -7  -4   1       62.96       70.05      4.92 o 
  -6  -4   1       58.66       53.88      2.22 o 
  -5  -4   1       76.42       76.96      2.56 o 
  -4  -4   1       18.88       16.77      0.55 o 
  -3  -4   1       92.57       98.01      1.74 o 
  -2  -4   1       76.16       82.92      1.41 o 
  -1  -4   1        0.53        2.37      0.29 o 
   0  -4   1       30.72       23.96      2.51 o 
   1  -4   1      526.35      544.28     10.74 o 
   2  -4   1        4.53        3.91      0.29 o 
   3  -4   1      366.85      364.35      6.01 o 
   4  -4   1      495.29      491.40      8.82 o 
   5  -4   1      131.36      129.64      2.63 o 
   6  -4   1        3.20        5.27      1.05 o 
   7  -4   1        0.30        0.61      0.40 o 
  -7  -3   1       34.47       36.24      2.99 o 
  -6  -3   1        4.93        4.24      0.56 o 
  -5  -3   1      258.74      248.53      5.37 o 
  -4  -3   1      342.32      342.85      5.87 o 
  -3  -3   1      352.37      341.26      5.12 o 
  -2  -3   1        9.70       11.03      0.26 o 
  -1  -3   1       76.00       83.40      1.08 o 
   0  -3   1      146.54      140.17      3.46 o 
   1  -3   1      921.31      936.16     30.13 o 
   2  -3   1      256.95      266.57      4.23 o 
   3  -3   1       83.30       88.73      1.46 o 
   4  -3   1       21.42       20.02      0.83 o 
   5  -3   1      107.99      106.67      1.99 o 
   6  -3   1       76.61       75.52      2.74 o 
   7  -3   1        0.97        1.23      0.45 o 
   8  -3   1        6.81        7.67      0.93 o 
  -8  -2   1       64.47       63.34      4.44 o 
  -7  -2   1       86.03      101.43      5.91 o 
  -6  -2   1       32.25       32.01      1.59 o 
  -5  -2   1        0.95        0.48      0.23 o 
  -4  -2   1       46.27       43.29      1.56 o 
  -3  -2   1      508.25      505.14      6.98 o 
  -2  -2   1       46.97       58.62      0.87 o 
  -1  -2   1       50.33       38.99      0.43 o 
   0  -2   1     1558.34     1425.57     69.33 o 
   1  -2   1     2884.87     2867.76     87.41 o 
   2  -2   1       20.38       33.07      0.56 o 
   3  -2   1      112.17      100.16      3.62 o 
   4  -2   1      416.37      405.85      5.93 o 
   5  -2   1       34.78       33.27      0.72 o 
   6  -2   1       34.48       34.52      1.47 o 
   7  -2   1        0.36        0.35      0.31 o 
   8  -2   1       17.40       18.06      1.94 o 
  -7  -1   1        8.94        8.42      0.97 o 
  -6  -1   1       45.47       42.50      1.13 o 
  -5  -1   1      348.99      361.00      7.59 o 
  -4  -1   1       86.42       82.24      1.81 o 
  -3  -1   1       58.95       74.72      1.09 o 
  -2  -1   1      256.19      250.72      2.53 o 
  -1  -1   1      256.65      251.31      2.79 o 
   0  -1   1      820.61      849.71     14.75 o 
   1  -1   1     3843.43     3722.53     92.52 o 
   2  -1   1       41.96       34.65      0.63 o 
   3  -1   1      122.24      124.19      2.28 o 
   4  -1   1       57.55       55.11      0.89 o 
   5  -1   1      355.87      349.83      5.55 o 
   6  -1   1      103.87      100.86      3.21 o 
   7  -1   1        2.75        2.65      0.47 o 
   8  -1   1        1.53        2.44      0.59 o 
  -8   0   1       48.77       51.27      3.79 o 
  -7   0   1       61.05       60.71      2.09 o 
  -6   0   1       44.84       43.46      1.15 o 
  -5   0   1        7.63        9.76      0.44 o 
  -4   0   1       24.29       21.54      0.80 o 
  -3   0   1      924.70      875.79     11.16 o 
  -2   0   1     1619.18     1401.61     18.54 o 
  -1   0   1      126.58      100.93      1.52 o 
   1   0   1     3438.52     3176.00     36.66 o 
   2   0   1        3.43        9.15      0.25 o 
   3   0   1      147.71      135.01      1.61 o 
   4   0   1      606.35      633.56      8.89 o 
   5   0   1       44.67       44.64      1.87 o 
   6   0   1       41.20       34.47      1.64 o 
   7   0   1       25.37       24.36      1.24 o 
   8   0   1       78.87       81.61      4.26 o 
  -8   1   1        0.57        0.83      0.42 o 
  -7   1   1       82.19       80.28      2.83 o 
  -6   1   1       31.16       27.03      0.99 o 
  -5   1   1      361.87      359.97      6.27 o 
  -4   1   1        7.27       10.49      0.32 o 
  -3   1   1       58.72       76.69      1.08 o 
  -2   1   1       32.40       37.67      0.95 o 
  -1   1   1     1625.47     1629.77     20.52 o 
   0   1   1     2923.46     2851.50     32.42 o 
   1   1   1     5402.65     5153.87     66.23 o 
   2   1   1     1786.91     1959.33     23.50 o 
   3   1   1        0.00        0.36      0.09 o 
   4   1   1        0.84        1.46      0.14 o 
   5   1   1        5.94        8.45      0.31 o 
   6   1   1        5.02        8.75      0.70 o 
   7   1   1        1.41        1.72      0.45 o 
  -8   2   1       30.59       27.36      1.59 o 
  -7   2   1      178.97      174.55      5.47 o 
  -6   2   1      191.49      184.27      3.84 o 
  -5   2   1        9.46       12.21      0.50 o 
  -4   2   1       12.34       13.13      0.40 o 
  -3   2   1       82.72       76.70      4.99 o 
  -2   2   1     1787.44     1764.24     20.31 o 
  -1   2   1     1337.51     1366.88     13.68 o 
   0   2   1       26.49       29.12      0.61 o 
   1   2   1        7.97        4.41      0.17 o 
   2   2   1        8.80       17.48      0.36 o 
   3   2   1      273.89      268.63      4.06 o 
   4   2   1       28.04       33.46      1.03 o 
   5   2   1       12.45       11.47      0.44 o 
   6   2   1       16.91       15.05      0.82 o 
   7   2   1        6.48        9.10      0.82 o 
  -8   3   1        2.56        2.05      0.44 o 
  -7   3   1       25.05       28.61      1.52 o 
  -6   3   1       15.29       14.62      0.60 o 
  -5   3   1       73.90       73.76      2.13 o 
  -4   3   1        0.89        2.10      0.32 o 
  -3   3   1       35.35       42.72      0.73 o 
  -2   3   1      119.15      132.67      4.75 o 
  -1   3   1      358.42      328.05      8.63 o 
   0   3   1       70.14       77.81      0.95 o 
   1   3   1      154.11      168.13      3.42 o 
   2   3   1       12.24       15.08      0.37 o 
   3   3   1      379.57      381.84      6.47 o 
   4   3   1      258.34      253.50      4.87 o 
   5   3   1       18.47       18.82      1.23 o 
   6   3   1       57.97       62.56      2.18 o 
   7   3   1        0.18       -0.02      0.42 o 
  -8   4   1        1.21        0.47      0.60 o 
  -7   4   1       13.18       13.58      0.92 o 
  -6   4   1        2.09        2.19      0.29 o 
  -5   4   1      183.24      177.55      3.57 o 
  -4   4   1        8.87        9.30      0.59 o 
  -3   4   1        1.93        2.64      0.28 o 
  -2   4   1     1093.94     1167.26     35.50 o 
  -1   4   1      242.75      241.93      5.25 o 
   0   4   1      182.92      184.26      5.50 o 
   1   4   1       57.95       54.80      2.62 o 
   2   4   1      196.95      193.49      3.37 o 
   3   4   1       56.62       57.69      1.32 o 
   4   4   1      103.65       99.95      2.39 o 
   5   4   1       80.85       78.49      2.05 o 
   6   4   1       48.06       46.17      3.15 o 
  -7   5   1        4.79        4.86      1.08 o 
  -6   5   1       12.61       12.01      0.75 o 
  -5   5   1        3.51        3.78      0.48 o 
  -4   5   1       58.82       53.88      3.07 o 
  -3   5   1      345.16      341.31     13.92 o 
  -2   5   1      267.76      261.65     11.65 o 
  -1   5   1      415.29      389.75     10.24 o 
   0   5   1      151.94      147.59      2.56 o 
   1   5   1       68.33       66.95      2.40 o 
   2   5   1       89.65       94.26      2.41 o 
   3   5   1       95.15       91.63      4.07 o 
   4   5   1      169.51      169.86      3.96 o 
   5   5   1       33.24       32.44      1.59 o 
   6   5   1       47.50       47.23      3.38 o 
  -6   6   1        6.59        8.47      0.92 o 
  -5   6   1       20.48       21.69      1.10 o 
  -4   6   1       51.23       46.69      3.23 o 
  -3   6   1       57.47       54.59      2.74 o 
  -2   6   1      482.49      465.39     12.92 o 
  -1   6   1       12.60       14.28      1.57 o 
   0   6   1       53.51       53.41      1.73 o 
   1   6   1       15.37       15.04      0.80 o 
   2   6   1       52.17       51.29      1.83 o 
   3   6   1       18.72       19.02      0.77 o 
   4   6   1        6.12        5.49      0.71 o 
  -6   7   1       31.07       36.14      3.38 o 
  -5   7   1       13.14       14.89      1.09 o 
  -4   7   1        0.21        2.07      0.41 o 
  -3   7   1       31.04       28.85      1.99 o 
  -2   7   1        1.52        2.42      0.57 o 
  -1   7   1        2.54        2.22      0.40 o 
   0   7   1       42.59       40.58      1.65 o 
   1   7   1        1.37        2.41      0.48 o 
   2   7   1        2.23        3.51      0.61 o 
   3   7   1        9.54       11.25      1.28 o 
  -4   8   1       24.36       25.33      2.15 o 
  -3   8   1        0.01        1.92      0.49 o 
  -2   8   1       11.12       10.24      0.92 o 
  -1   8   1        5.13        6.16      0.64 o 
   0   8   1        8.10        8.84      0.82 o 
   1   8   1        6.45        7.94      1.31 o 
   2   8   1        6.14        6.01      1.05 o 
  -1  -8   2        0.03        1.14      0.72 o 
   0  -8   2       28.23       28.85      2.42 o 
   1  -8   2       11.87       11.27      0.86 o 
   2  -8   2        3.37        5.00      0.68 o 
   3  -8   2        3.73        4.49      1.21 o 
   4  -8   2       12.16       14.17      1.66 o 
  -4  -7   2       62.21       57.28      4.09 o 
  -3  -7   2       14.47       12.37      1.02 o 
  -2  -7   2      148.10      146.33      6.83 o 
  -1  -7   2       40.79       36.50      1.07 o 
   0  -7   2      166.52      162.24      6.79 o 
   1  -7   2       92.79       88.44      5.24 o 
   2  -7   2        3.42        4.43      0.56 o 
   3  -7   2        4.78        6.37      0.59 o 
   4  -7   2       23.25       26.01      1.32 o 
   5  -7   2       58.37       64.50      4.41 o 
  -5  -6   2        4.65        5.49      0.66 o 
  -4  -6   2      211.09      210.72     11.91 o 
  -3  -6   2      259.25      268.93      8.19 o 
  -2  -6   2       13.45       13.88      0.62 o 
  -1  -6   2       21.89       21.39      0.69 o 
   0  -6   2        8.46        8.46      0.61 o 
   1  -6   2      105.52      107.24      3.02 o 
   2  -6   2       15.65       20.48      0.99 o 
   3  -6   2       34.54       34.27      0.97 o 
   4  -6   2        0.13        0.31      0.18 o 
   5  -6   2        4.36        4.86      0.57 o 
   6  -6   2       12.81       14.92      1.54 o 
  -6  -5   2       31.53       34.70      1.88 o 
  -5  -5   2      164.77      163.06      5.55 o 
  -4  -5   2        6.68        7.19      0.62 o 
  -3  -5   2        0.77        1.43      0.29 o 
  -2  -5   2       78.74       77.24      2.25 o 
  -1  -5   2       51.21       47.69      1.55 o 
   0  -5   2      201.90      196.30      3.99 o 
   1  -5   2       46.37       42.93      0.98 o 
   2  -5   2       45.50       50.32      1.14 o 
   3  -5   2       28.86       25.59      1.16 o 
   4  -5   2        3.69        3.79      0.42 o 
   5  -5   2      101.19       99.67      3.16 o 
   6  -5   2        0.22        0.37      0.29 o 
   7  -5   2       41.02       48.23      3.62 o 
  -7  -4   2        0.16        0.81      0.66 o 
  -6  -4   2        0.27        0.41      0.45 o 
  -5  -4   2        0.02        0.10      0.21 o 
  -4  -4   2      143.84      140.59      4.88 o 
  -3  -4   2      113.29      111.91      1.88 o 
  -2  -4   2       42.06       40.78      0.77 o 
  -1  -4   2      101.17      104.79      1.63 o 
   0  -4   2        0.64        4.05      0.21 o 
   1  -4   2      613.47      606.07     10.06 o 
   2  -4   2        7.45        5.76      0.42 o 
   3  -4   2        8.93       11.18      0.68 o 
   4  -4   2       94.89       96.72      1.83 o 
   5  -4   2       75.10       75.93      2.70 o 
   6  -4   2       34.30       34.74      1.58 o 
   7  -4   2        0.02        0.37      0.35 o 
  -7  -3   2       10.18        8.75      0.82 o 
  -6  -3   2        3.51        4.75      0.54 o 
  -5  -3   2      223.29      205.93      7.22 o 
  -4  -3   2      202.32      212.39      3.38 o 
  -3  -3   2       48.20       51.67      1.27 o 
  -2  -3   2       13.77       12.10      0.22 o 
  -1  -3   2        1.06        2.77      0.13 o 
   0  -3   2      355.50      425.06     13.44 o 
   1  -3   2      561.32      652.41     10.70 o 
   2  -3   2      663.87      693.73      9.76 o 
   3  -3   2      314.59      319.08      4.90 o 
   4  -3   2      342.98      318.59     12.24 o 
   5  -3   2      444.02      467.28     15.14 o 
   6  -3   2        9.98        8.05      0.81 o 
   7  -3   2       33.70       32.79      1.84 o 
  -8  -2   2       11.85       14.00      1.80 o 
  -7  -2   2      105.04      108.23      3.63 o 
  -6  -2   2      154.84      156.74      3.31 o 
  -5  -2   2      159.84      154.98      2.75 o 
  -4  -2   2      253.98      241.06      3.66 o 
  -3  -2   2      516.51      533.85      9.22 o 
  -2  -2   2       25.03       29.18      1.26 o 
  -1  -2   2        4.67        3.86      0.08 o 
   0  -2   2      185.58      177.16      1.93 o 
   1  -2   2     1351.11     1319.57     23.51 o 
   2  -2   2        1.42        0.99      0.07 o 
   3  -2   2       17.12       18.86      0.66 o 
   4  -2   2      208.10      199.75      6.24 o 
   5  -2   2      124.52      122.46      3.70 o 
   6  -2   2      114.50      111.65      3.70 o 
   7  -2   2       24.83       26.88      1.58 o 
   8  -2   2       19.16       17.64      1.30 o 
  -8  -1   2       18.15       22.99      2.18 o 
  -7  -1   2      158.12      141.67      7.21 o 
  -6  -1   2       45.33       48.26      2.15 o 
  -5  -1   2       35.09       32.34      0.83 o 
  -4  -1   2     1104.74     1039.74     15.39 o 
  -3  -1   2      333.72      311.80      3.76 o 
  -2  -1   2      684.46      630.01      6.66 o 
  -1  -1   2     3309.23     3486.16    111.39 o 
   0  -1   2        0.34        1.05      0.49 o 
   1  -1   2       10.36        9.49      0.13 o 
   2  -1   2        1.50        3.60      0.21 o 
   3  -1   2      407.72      402.38      3.10 o 
   4  -1   2       74.67       68.90      1.75 o 
   5  -1   2        6.53        8.03      0.66 o 
   6  -1   2        3.60        3.83      1.12 o 
   7  -1   2       19.23       17.89      1.10 o 
   8  -1   2        8.22       10.72      0.93 o 
  -8   0   2        0.88        1.10      0.54 o 
  -7   0   2        0.31        0.24      0.20 o 
  -6   0   2       46.26       45.97      1.95 o 
  -5   0   2      255.01      250.47      4.41 o 
  -4   0   2       11.25        7.60      0.93 o 
  -3   0   2      188.99      185.84      3.11 o 
  -2   0   2        8.94        5.47      0.27 o 
  -1   0   2     2055.95     2055.27     37.99 o 
   0   0   2       26.67       34.77      0.42 o 
   1   0   2      441.91      421.59      2.48 o 
   2   0   2      995.99      993.95     11.52 o 
   3   0   2      321.88      315.59      3.46 o 
   4   0   2      300.27      285.07      6.25 o 
   5   0   2       56.28       52.14      1.55 o 
   6   0   2       25.82       23.37      1.16 o 
   7   0   2        0.69        3.46      0.60 o 
  -8   1   2        5.41        7.47      1.75 o 
  -7   1   2      213.73      207.84      7.40 o 
  -6   1   2       58.29       52.23      1.36 o 
  -5   1   2       55.61       54.16      1.15 o 
  -4   1   2       21.69       14.69      0.41 o 
  -3   1   2      156.06      175.18      2.30 o 
  -2   1   2      170.92      150.33      1.64 o 
  -1   1   2     2082.74     2068.98     17.17 o 
   0   1   2     2613.55     2689.84     26.09 o 
   1   1   2     2175.17     2245.25     43.20 o 
   2   1   2        0.14        0.57      0.25 o 
   3   1   2      436.78      456.41      6.13 o 
   4   1   2       46.00       50.24      2.66 o 
   5   1   2        9.29        6.29      0.52 o 
   6   1   2       16.63       18.18      1.07 o 
   7   1   2       31.98       33.96      1.81 o 
  -8   2   2        5.32        4.46      1.21 o 
  -7   2   2       12.48       10.57      0.74 o 
  -6   2   2      156.28      154.01      3.40 o 
  -5   2   2      320.23      301.08     17.72 o 
  -4   2   2       25.74       30.11      0.83 o 
  -3   2   2        1.95        4.72      0.18 o 
  -2   2   2        1.32        2.07      0.17 o 
  -1   2   2      978.05      941.23     14.80 o 
   0   2   2        3.58        7.22      0.14 o 
   1   2   2      242.61      249.85      3.89 o 
   2   2   2      528.78      534.22     27.13 o 
   3   2   2        5.26        9.00      0.61 o 
   4   2   2      410.35      385.24      8.49 o 
   5   2   2        0.13        4.48      0.93 o 
   6   2   2        0.71        3.71      0.49 o 
   7   2   2        0.51        2.12      0.52 o 
  -8   3   2        1.40        1.75      0.52 o 
  -7   3   2      108.22      108.93      2.92 o 
  -6   3   2       10.87        7.96      0.64 o 
  -5   3   2        1.43        2.47      0.39 o 
  -4   3   2       12.99       12.59      0.39 o 
  -3   3   2       45.31       41.98      1.50 o 
  -2   3   2       69.41       69.81      2.21 o 
  -1   3   2       55.65       61.36      1.27 o 
   0   3   2      742.14      803.45      9.47 o 
   1   3   2      655.31      685.92     11.75 o 
   2   3   2       24.29       19.17      0.50 o 
   3   3   2      277.12      278.11      5.04 o 
   4   3   2       33.33       34.32      0.97 o 
   5   3   2       58.22       53.61      1.60 o 
   6   3   2        7.14        7.66      0.74 o 
   7   3   2       27.83       33.61      3.04 o 
  -8   4   2        2.43        2.31      0.88 o 
  -7   4   2       26.75       23.93      0.97 o 
  -6   4   2       13.10       16.73      0.79 o 
  -5   4   2       29.46       33.24      0.90 o 
  -4   4   2        1.09        2.21      0.18 o 
  -3   4   2       32.15       37.85      1.05 o 
  -2   4   2       35.91       32.40      0.96 o 
  -1   4   2      442.29      445.87      9.43 o 
   0   4   2        4.23        3.96      0.33 o 
   1   4   2        9.51        8.95      0.30 o 
   2   4   2       18.39       18.64      0.55 o 
   3   4   2       78.56       75.61      1.70 o 
   4   4   2      215.39      213.62      5.69 o 
   5   4   2       20.76       25.09      0.91 o 
   6   4   2       42.83       48.26      3.58 o 
  -7   5   2       28.70       28.42      2.40 o 
  -6   5   2       18.33       18.54      1.14 o 
  -5   5   2       52.86       55.29      4.33 o 
  -4   5   2       41.37       43.11      1.57 o 
  -3   5   2      122.35      112.54      7.01 o 
  -2   5   2       16.76       16.36      0.96 o 
  -1   5   2       21.00       21.23      1.13 o 
   0   5   2        0.05        0.78      0.53 o 
   1   5   2      264.71      267.63      5.52 o 
   2   5   2      131.50      133.76      3.68 o 
   3   5   2       23.59       24.72      0.88 o 
   4   5   2        0.12        0.32      0.24 o 
   5   5   2       56.37       47.66      2.64 o 
  -7   6   2        9.54        6.48      1.00 o 
  -6   6   2        0.70        0.66      0.40 o 
  -5   6   2        9.58       10.47      0.84 o 
  -4   6   2        8.70       10.32      0.85 o 
  -3   6   2      215.37      215.53     12.67 o 
  -2   6   2      284.96      287.53      8.53 o 
  -1   6   2      209.00      205.24      5.93 o 
   0   6   2       52.10       50.73      1.83 o 
   1   6   2      132.62      131.15      3.97 o 
   2   6   2        3.77        3.71      0.51 o 
   3   6   2        1.16        3.04      0.37 o 
  -6   7   2       15.69       18.33      2.14 o 
  -5   7   2       10.86       11.48      0.98 o 
  -4   7   2        0.21        0.33      0.44 o 
  -3   7   2       43.76       40.39      2.35 o 
  -2   7   2       22.17       20.01      1.15 o 
  -1   7   2        7.01        6.84      0.75 o 
   0   7   2        2.65        3.31      0.63 o 
   1   7   2       69.34       69.91      2.72 o 
   2   7   2       20.12       19.90      1.13 o 
   3   7   2        8.84        7.76      1.04 o 
  -4   8   2       16.79       16.96      1.28 o 
  -3   8   2       32.73       31.60      1.85 o 
  -2   8   2        7.36        8.29      1.33 o 
  -1   8   2        0.06        0.05      0.29 o 
   0   8   2        0.81        0.79      0.38 o 
   1   8   2        2.05        1.98      0.46 o 
  -2  -8   3       15.48       17.35      2.00 o 
  -1  -8   3        0.93        1.82      0.65 o 
   0  -8   3       24.08       29.09      2.39 o 
   1  -8   3        7.12        8.38      0.76 o 
   2  -8   3        0.96        1.34      0.45 o 
   3  -8   3        0.34       -0.05      0.52 o 
  -4  -7   3       41.86       43.16      2.12 o 
  -3  -7   3       23.44       26.68      1.55 o 
  -2  -7   3       73.94       76.97      3.02 o 
  -1  -7   3        0.60        1.79      0.40 o 
   0  -7   3        1.24        1.53      0.27 o 
   1  -7   3       82.60       78.19      2.42 o 
   2  -7   3       39.94       38.79      1.45 o 
   3  -7   3        0.10        0.07      0.26 o 
   4  -7   3        9.34        9.98      1.11 o 
   5  -7   3        3.03        5.01      1.17 o 
  -5  -6   3        7.11        7.66      1.27 o 
  -4  -6   3        4.24        6.02      0.76 o 
  -3  -6   3      257.19      267.07      8.52 o 
  -2  -6   3      215.83      216.49      6.39 o 
  -1  -6   3       29.32       29.65      0.89 o 
   0  -6   3      289.55      280.77      8.29 o 
   1  -6   3      168.89      160.32      3.38 o 
   2  -6   3        0.86        0.63      0.36 o 
   3  -6   3        0.52        0.61      0.20 o 
   4  -6   3        3.86        5.07      0.38 o 
   5  -6   3       14.91       16.08      0.98 o 
   6  -6   3        9.97        9.98      1.57 o 
  -6  -5   3        1.50        1.57      0.45 o 
  -5  -5   3        7.22        8.17      1.28 o 
  -4  -5   3      147.16      149.55      4.62 o 
  -3  -5   3       52.58       47.99      1.77 o 
  -2  -5   3      111.13      109.89      3.52 o 
  -1  -5   3        0.32        1.34      0.32 o 
   0  -5   3       37.77       34.53      0.91 o 
   1  -5   3      103.47      104.05      2.67 o 
   2  -5   3       36.65       41.68      1.01 o 
   3  -5   3       50.80       46.71      1.89 o 
   4  -5   3        0.15        1.02      0.62 o 
   5  -5   3       11.30       12.97      0.94 o 
   6  -5   3       26.41       26.94      1.43 o 
  -7  -4   3       33.36       37.00      1.81 o 
  -6  -4   3       92.93       88.28      3.35 o 
  -5  -4   3       34.48       30.69      1.22 o 
  -4  -4   3       20.46       19.35      0.90 o 
  -3  -4   3       28.00       25.49      0.89 o 
  -2  -4   3       27.63       26.36      0.46 o 
  -1  -4   3        1.63        2.06      0.43 o 
   0  -4   3      101.33       97.13      2.59 o 
   1  -4   3       22.52       29.99      1.27 o 
   2  -4   3      223.73      242.15      7.10 o 
   3  -4   3       18.28       19.91      0.53 o 
   4  -4   3        6.36        7.52      0.33 o 
   5  -4   3        0.45       -0.32      0.32 o 
   6  -4   3        7.85        8.20      0.83 o 
   7  -4   3       10.55       13.40      1.19 o 
  -7  -3   3        0.07        0.25      0.32 o 
  -6  -3   3       59.21       52.44      1.98 o 
  -5  -3   3       35.50       33.97      1.35 o 
  -4  -3   3      198.70      190.09      5.57 o 
  -3  -3   3       29.77       35.70      1.09 o 
  -2  -3   3       41.19       45.27      0.50 o 
  -1  -3   3       24.37       20.93      0.33 o 
   0  -3   3      257.45      231.57      6.38 o 
   1  -3   3       38.62       31.96      1.28 o 
   2  -3   3        8.95        6.15      0.88 o 
   3  -3   3      130.40      128.35      1.97 o 
   4  -3   3      243.85      257.57      6.71 o 
   5  -3   3      414.08      445.30     13.00 o 
   6  -3   3       50.14       51.63      2.67 o 
   7  -3   3       33.98       33.84      1.86 o 
  -8  -2   3        0.86        0.62      0.65 o 
  -7  -2   3       14.01       12.85      1.28 o 
  -6  -2   3       66.06       68.78      2.50 o 
  -5  -2   3        0.60        1.20      0.45 o 
  -4  -2   3      315.96      325.16      4.49 o 
  -3  -2   3      397.21      377.67      7.49 o 
  -2  -2   3     1185.97     1213.84     22.73 o 
  -1  -2   3      687.10      696.34      6.71 o 
   0  -2   3       12.27       13.95      0.23 o 
   1  -2   3      907.95      999.09     12.47 o 
   2  -2   3      441.52      486.98      5.89 o 
   3  -2   3      266.98      261.55      4.77 o 
   4  -2   3      580.46      590.37     14.48 o 
   5  -2   3       96.40       93.19      3.12 o 
   6  -2   3       69.02       70.15      2.89 o 
   7  -2   3        0.00       -0.12      0.52 o 
  -8  -1   3        0.68        0.65      0.64 o 
  -7  -1   3       24.11       25.98      1.26 o 
  -6  -1   3      579.06      557.22     15.09 o 
  -5  -1   3      453.76      433.32      7.29 o 
  -4  -1   3      439.77      411.33     14.36 o 
  -3  -1   3       72.56       75.46      1.66 o 
  -2  -1   3     1237.91     1368.94     62.36 o 
   0  -1   3      973.35      912.20     35.49 o 
   1  -1   3      167.63      137.64      1.40 o 
   2  -1   3       28.49       25.98      1.06 o 
   3  -1   3      305.92      332.28      6.90 o 
   4  -1   3      177.84      178.18      4.29 o 
   5  -1   3      299.34      300.77      8.13 o 
   6  -1   3        0.62        2.01      0.43 o 
   7  -1   3       66.93       64.37      2.73 o 
  -8   0   3       21.03       19.32      1.84 o 
  -7   0   3       11.60        9.64      0.55 o 
  -6   0   3      401.74      392.35      8.74 o 
  -5   0   3       48.88       43.69      1.23 o 
  -4   0   3      363.92      321.04     24.08 o 
  -3   0   3       71.26       52.45      0.87 o 
  -2   0   3     1227.32     1146.59     12.84 o 
  -1   0   3     1894.99     2058.31     22.56 o 
   0   0   3      290.17      330.09      4.32 o 
   1   0   3       29.15       42.49      0.78 o 
   2   0   3        4.90        7.69      0.34 o 
   3   0   3        9.44        9.67      0.57 o 
   4   0   3       60.31       61.92      1.67 o 
   5   0   3       90.11       80.65      2.65 o 
   6   0   3        4.11        3.04      0.53 o 
   7   0   3       10.71       11.51      0.89 o 
  -8   1   3        1.58        1.37      0.38 o 
  -7   1   3       12.08       13.87      0.65 o 
  -6   1   3      143.69      140.13      3.08 o 
  -5   1   3       12.26        9.25      0.38 o 
  -4   1   3       46.40       50.53      2.71 o 
  -3   1   3       29.75       28.17      0.50 o 
  -2   1   3        6.21        6.81      0.16 o 
  -1   1   3      748.63      761.15     19.31 o 
   0   1   3       98.27       91.27      3.52 o 
   1   1   3       54.10      111.62      2.38 o 
   2   1   3        0.71        2.15      0.11 o 
   3   1   3      111.76      129.64      1.83 o 
   4   1   3       53.44       52.00      1.50 o 
   5   1   3      241.95      245.39      7.27 o 
   6   1   3        0.53        1.79      0.39 o 
   7   1   3        3.97        2.89      0.57 o 
  -8   2   3       32.82       32.68      1.66 o 
  -7   2   3        9.41        8.83      0.58 o 
  -6   2   3       38.96       44.78      1.23 o 
  -5   2   3        9.43       11.29      0.47 o 
  -4   2   3        8.95        9.30      0.43 o 
  -3   2   3      239.17      252.99      3.40 o 
  -2   2   3       63.07       75.11      3.10 o 
  -1   2   3       16.45       32.62      2.78 o 
   0   2   3      463.42      529.04     12.17 o 
   1   2   3     1218.09     1304.39     17.93 o 
   2   2   3     1923.85     1930.27     38.31 o 
   3   2   3      284.08      293.46      4.78 o 
   4   2   3       48.50       50.77      1.04 o 
   5   2   3        6.23        5.09      0.52 o 
   6   2   3        0.39        0.81      1.20 o 
   7   2   3       28.52       28.66      1.67 o 
  -8   3   3        4.89        5.10      1.42 o 
  -7   3   3       13.50       12.16      0.69 o 
  -6   3   3      324.73      317.91      8.02 o 
  -5   3   3       48.38       43.26      2.99 o 
  -4   3   3       70.40       74.88      1.71 o 
  -3   3   3        0.03        3.20      0.43 o 
  -2   3   3      546.51      594.04     11.91 o 
  -1   3   3      556.67      555.38     11.10 o 
   0   3   3        5.03        5.14      0.28 o 
   1   3   3       91.58       99.39      4.30 o 
   2   3   3       29.06       29.18      0.73 o 
   3   3   3       58.68       58.86      2.05 o 
   4   3   3       57.49       56.64      1.42 o 
   5   3   3      175.36      174.50      8.25 o 
   6   3   3       20.90       27.02      1.42 o 
  -8   4   3       28.94       32.15      2.32 o 
  -7   4   3        1.70        1.93      0.45 o 
  -6   4   3        7.50        8.48      0.95 o 
  -5   4   3        0.02        0.13      0.14 o 
  -4   4   3       69.07       73.33      3.70 o 
  -3   4   3      218.92      210.80      8.00 o 
  -2   4   3      119.33      116.73      6.52 o 
  -1   4   3        5.34        5.73      1.01 o 
   0   4   3       13.59       21.76      0.70 o 
   1   4   3       75.80       83.37      2.37 o 
   2   4   3      569.91      595.47     11.26 o 
   3   4   3       32.57       31.82      1.00 o 
   4   4   3       16.86       15.78      0.68 o 
   5   4   3        1.18        3.50      0.60 o 
   6   4   3        7.20        7.90      1.38 o 
  -7   5   3       10.69       11.75      0.93 o 
  -6   5   3       87.82       86.13      3.29 o 
  -5   5   3        0.12        0.49      0.34 o 
  -4   5   3       10.32       10.88      1.15 o 
  -3   5   3        2.21        4.37      1.33 o 
  -2   5   3      180.68      187.11      7.45 o 
  -1   5   3      212.41      213.55      6.39 o 
   0   5   3       13.94       13.49      0.73 o 
   1   5   3       91.70       84.86      1.68 o 
   2   5   3        0.30        0.76      0.29 o 
   3   5   3      112.28      115.40      2.88 o 
   4   5   3        0.33        0.30      0.24 o 
   5   5   3       12.66       12.29      1.41 o 
  -6   6   3        1.24        2.41      1.04 o 
  -5   6   3        1.33        2.08      0.44 o 
  -4   6   3       27.64       27.32      1.58 o 
  -3   6   3       44.04       42.20      1.95 o 
  -2   6   3        5.55        6.73      0.71 o 
  -1   6   3        1.89        3.42      0.64 o 
   0   6   3        0.01        0.20      0.27 o 
   1   6   3        6.85        7.98      1.26 o 
   2   6   3      169.96      167.88      5.30 o 
   3   6   3        1.06        0.96      0.38 o 
  -5   7   3        1.34        2.37      1.40 o 
  -4   7   3        1.44        1.43      0.37 o 
  -3   7   3        5.42        6.06      0.83 o 
  -2   7   3      128.55      123.91      4.42 o 
  -1   7   3      155.85      153.72      5.31 o 
   0   7   3       13.92       13.47      1.00 o 
   1   7   3        4.14        3.61      0.64 o 
   2   7   3        2.30        3.02      0.78 o 
   3   7   3       16.10       16.35      1.78 o 
  -4   8   3        5.06        6.84      0.78 o 
  -3   8   3        1.43        1.30      0.45 o 
  -2   8   3        2.92        4.23      1.45 o 
  -1   8   3        2.23        2.29      1.13 o 
   0   8   3        3.70        3.91      0.60 o 
   1   8   3        8.83        9.12      0.89 o 
  -2  -8   4       13.87       16.46      1.69 o 
  -1  -8   4        0.70        1.70      0.78 o 
   0  -8   4        3.40        1.33      0.42 o 
   1  -8   4       31.90       31.53      2.52 o 
   2  -8   4       48.24       46.83      3.00 o 
   3  -8   4        6.47        8.85      1.29 o 
  -4  -7   4       41.47       45.68      2.58 o 
  -3  -7   4        1.80        2.57      0.52 o 
  -2  -7   4       42.41       40.14      1.99 o 
  -1  -7   4       60.23       63.02      2.54 o 
   0  -7   4        6.67        7.16      0.46 o 
   1  -7   4       19.83       20.79      1.03 o 
   2  -7   4        2.97        3.70      0.39 o 
   3  -7   4        0.19        0.26      0.22 o 
   4  -7   4        8.29        6.04      1.11 o 
  -5  -6   4       24.85       24.43      1.39 o 
  -4  -6   4        1.41        1.92      0.91 o 
  -3  -6   4        8.77        9.26      0.84 o 
  -2  -6   4       19.82       17.89      0.98 o 
  -1  -6   4        7.80        8.31      0.67 o 
   0  -6   4        0.06        0.03      0.21 o 
   1  -6   4       86.80       78.76      3.53 o 
   2  -6   4       78.01       76.10      2.18 o 
   3  -6   4        0.75        1.01      0.29 o 
   4  -6   4        0.06        0.37      0.28 o 
   5  -6   4       37.08       40.23      1.86 o 
  -6  -5   4        9.92        9.44      0.84 o 
  -5  -5   4       35.99       35.37      1.62 o 
  -4  -5   4        0.14        0.55      0.34 o 
  -3  -5   4      191.69      196.93      5.78 o 
  -2  -5   4      173.94      181.80      5.33 o 
  -1  -5   4      299.64      311.76      6.61 o 
   0  -5   4       64.17       56.47      1.19 o 
   1  -5   4       41.98       38.30      1.15 o 
   2  -5   4        0.03        1.29      0.41 o 
   3  -5   4       13.24       10.24      0.44 o 
   4  -5   4       56.00       56.09      2.01 o 
   5  -5   4        0.32        0.53      0.50 o 
   6  -5   4        4.71        4.43      0.66 o 
  -7  -4   4        3.27        5.17      0.66 o 
  -6  -4   4        6.19        5.90      0.69 o 
  -5  -4   4      114.60      108.85      4.78 o 
  -4  -4   4       13.37       16.33      0.88 o 
  -3  -4   4       23.88       23.49      1.18 o 
  -2  -4   4       51.61       53.62      1.56 o 
  -1  -4   4       22.92       23.69      0.48 o 
   0  -4   4      511.87      508.63      8.10 o 
   1  -4   4      248.10      247.25      5.17 o 
   2  -4   4       54.50       53.54      1.12 o 
   3  -4   4       54.02       49.02      1.06 o 
   4  -4   4       39.84       39.59      1.49 o 
   5  -4   4       37.58       44.57      1.84 o 
   6  -4   4       40.97       43.36      2.26 o 
  -7  -3   4       13.08       15.07      1.12 o 
  -6  -3   4       80.29       70.94      2.64 o 
  -5  -3   4       47.73       48.30      1.70 o 
  -4  -3   4       11.68        8.55      1.03 o 
  -3  -3   4      150.42      141.32      3.37 o 
  -2  -3   4        8.20        7.06      0.38 o 
  -1  -3   4      384.98      394.95      5.00 o 
   0  -3   4        5.09        3.32      0.22 o 
   1  -3   4       41.34       41.61      2.41 o 
   2  -3   4      404.31      424.52      6.51 o 
   3  -3   4      112.25      110.17      2.04 o 
   4  -3   4      209.16      212.71      6.07 o 
   5  -3   4        0.54        0.10      0.34 o 
   6  -3   4       25.60       24.83      1.38 o 
   7  -3   4       13.57       10.74      0.96 o 
  -8  -2   4        1.98        4.56      1.06 o 
  -7  -2   4        1.95        1.88      1.15 o 
  -6  -2   4        5.53        6.11      1.30 o 
  -5  -2   4      693.72      689.06     18.02 o 
  -4  -2   4      414.47      389.62      9.51 o 
  -3  -2   4       14.09       23.78      2.04 o 
  -2  -2   4      310.59      305.59     10.41 o 
  -1  -2   4        1.26        0.94      0.17 o 
   0  -2   4      714.40      664.38     10.01 o 
   1  -2   4        0.94        4.35      0.25 o 
   3  -2   4       55.81       43.65      1.26 o 
   4  -2   4       16.72       14.66      0.79 o 
   5  -2   4      351.36      385.80     15.59 o 
   6  -2   4      182.45      185.90     11.17 o 
   7  -2   4       43.84       46.08      2.30 o 
  -8  -1   4       25.68       23.36      2.20 o 
  -7  -1   4        0.07       -0.07      0.24 o 
  -6  -1   4        1.80        1.77      0.65 o 
  -5  -1   4       21.51       20.16      0.51 o 
  -4  -1   4       56.51       46.19      0.74 o 
  -3  -1   4      659.37      645.57     11.11 o 
  -2  -1   4     1335.33     1411.24     14.89 o 
  -1  -1   4     3055.09     2984.36     61.82 o 
   0  -1   4      117.04      111.78      1.79 o 
   1  -1   4       50.28       47.14      0.61 o 
   2  -1   4      301.60      304.23      6.96 o 
   3  -1   4      124.56      122.93      7.45 o 
   4  -1   4       70.43       73.39      3.60 o 
   5  -1   4       39.92       36.52      2.25 o 
   6  -1   4        1.41        0.75      0.64 o 
   7  -1   4        7.11        5.59      1.38 o 
  -8   0   4       24.69       21.85      1.38 o 
  -7   0   4        3.76        3.68      0.50 o 
  -6   0   4      157.09      148.32      4.26 o 
  -5   0   4      611.36      554.93      9.42 o 
  -4   0   4      324.96      328.34      5.02 o 
  -3   0   4        0.09        0.70      0.23 o 
  -2   0   4      363.76      399.44     11.16 o 
  -1   0   4       64.54       76.10      2.46 o 
   0   0   4      167.08      146.99      2.92 o 
   1   0   4        0.20        2.54      0.46 o 
   2   0   4       63.71       63.88      1.09 o 
   3   0   4        0.07        1.52      0.90 o 
   4   0   4       57.81       51.14      1.65 o 
   5   0   4       67.01       67.13      2.29 o 
   6   0   4       35.14       38.51      2.13 o 
   7   0   4       25.78       29.08      1.75 o 
  -8   1   4       37.51       38.05      1.83 o 
  -7   1   4       22.95       27.34      3.11 o 
  -6   1   4       65.58       65.10      1.65 o 
  -5   1   4        2.36        2.25      0.25 o 
  -4   1   4       87.63       92.01      1.62 o 
  -3   1   4      123.96      129.82      1.93 o 
  -2   1   4      236.93      227.99      3.84 o 
  -1   1   4       49.81       48.96      0.92 o 
   0   1   4      253.88      276.54      4.84 o 
   1   1   4      338.23      359.20      7.32 o 
   2   1   4      151.11      159.66      2.18 o 
   3   1   4      275.35      267.84      4.47 o 
   4   1   4       32.94       29.33      1.63 o 
   5   1   4        4.63        4.44      0.60 o 
   6   1   4       72.26       63.85      2.79 o 
   7   1   4       50.98       58.99      2.81 o 
  -8   2   4       23.54       23.35      1.35 o 
  -7   2   4        7.15        7.21      0.53 o 
  -6   2   4       90.49       95.81      2.35 o 
  -5   2   4        2.54        2.27      0.44 o 
  -4   2   4       14.67       14.62      0.92 o 
  -3   2   4        3.62        6.74      0.53 o 
  -2   2   4      167.05      158.64      2.97 o 
  -1   2   4      542.76      599.60      7.05 o 
   0   2   4      232.52      233.07      3.10 o 
   1   2   4        7.96       14.38      0.80 o 
   2   2   4       17.42       19.68      0.75 o 
   3   2   4      175.28      184.00      3.97 o 
   4   2   4       86.34       84.14      2.52 o 
   5   2   4       49.47       48.54      2.47 o 
   6   2   4       78.32       79.70      3.19 o 
  -8   3   4       32.33       31.49      2.41 o 
  -7   3   4        8.19       10.67      0.65 o 
  -6   3   4        1.81        3.76      1.19 o 
  -5   3   4      117.41      113.26      3.21 o 
  -4   3   4        1.05        4.30      0.53 o 
  -3   3   4      109.33       97.75      4.64 o 
  -2   3   4        0.55        3.25      0.32 o 
  -1   3   4      122.39      133.47      3.38 o 
   0   3   4      395.28      437.32      6.13 o 
   1   3   4       93.38       93.04      1.59 o 
   2   3   4     1235.76     1264.53     22.53 o 
   3   3   4     1121.43     1179.92     30.47 o 
   4   3   4        1.82        2.68      0.48 o 
   5   3   4       29.18       25.92      1.52 o 
   6   3   4        0.10        1.30      0.43 o 
  -8   4   4        1.18        1.11      0.73 o 
  -7   4   4       30.71       30.86      1.73 o 
  -6   4   4      202.64      195.06      9.60 o 
  -5   4   4       88.93       80.54      2.89 o 
  -4   4   4      151.00      136.76      6.93 o 
  -3   4   4       52.20       46.37      1.56 o 
  -2   4   4      226.78      218.26      5.24 o 
  -1   4   4      297.21      326.49     11.28 o 
   0   4   4      116.27      127.57      3.33 o 
   1   4   4       23.89       23.30      1.69 o 
   2   4   4        9.49       10.54      0.50 o 
   3   4   4       23.92       24.14      0.89 o 
   4   4   4       25.85       29.64      1.49 o 
   5   4   4       38.51       40.81      1.83 o 
  -7   5   4        1.24        1.71      0.52 o 
  -6   5   4        0.59        0.59      0.38 o 
  -5   5   4       19.14       22.63      1.49 o 
  -4   5   4        8.29        8.79      0.70 o 
  -3   5   4      167.56      161.88      8.32 o 
  -2   5   4       50.24       47.68      1.83 o 
  -1   5   4       45.41       40.69      1.92 o 
   0   5   4        0.02        1.10      1.03 o 
   1   5   4        3.00        4.41      0.89 o 
   2   5   4       31.70       31.79      0.94 o 
   3   5   4       84.28       80.82      2.62 o 
   4   5   4       11.56       10.93      0.85 o 
  -6   6   4       33.89       33.50      2.18 o 
  -5   6   4        5.79        5.83      0.72 o 
  -4   6   4        0.10        0.17      0.28 o 
  -3   6   4        0.23        0.02      0.38 o 
  -2   6   4       19.32       20.98      1.28 o 
  -1   6   4       18.36       19.29      1.03 o 
   0   6   4       56.20       58.51      2.11 o 
   1   6   4        3.58        2.71      0.40 o 
   2   6   4       12.38       12.57      0.97 o 
   3   6   4       21.93       20.51      1.25 o 
  -5   7   4        0.04        1.15      1.43 o 
  -4   7   4        6.51        8.07      2.11 o 
  -3   7   4       10.87        8.82      0.81 o 
  -2   7   4       48.13       50.03      2.26 o 
  -1   7   4       26.77       28.21      1.69 o 
   0   7   4       28.29       31.62      1.61 o 
   1   7   4       49.59       51.45      2.45 o 
   2   7   4        3.29        3.03      0.61 o 
  -3   8   4        2.72        4.11      0.81 o 
  -2   8   4       22.23       19.09      1.37 o 
  -1   8   4       46.28       43.27      2.30 o 
   0   8   4       53.84       45.02      2.35 o 
  -2  -8   5        3.52        4.09      1.08 o 
  -1  -8   5       40.39       41.59      3.29 o 
   0  -8   5        7.80        7.31      1.17 o 
   1  -8   5        2.50        2.38      0.76 o 
  -4  -7   5       79.07       77.33      3.53 o 
  -3  -7   5       40.99       41.80      2.05 o 
  -2  -7   5       17.27       20.00      1.31 o 
  -1  -7   5       51.08       50.66      2.43 o 
   0  -7   5        0.03        0.17      0.36 o 
   1  -7   5        4.35        5.48      0.45 o 
   2  -7   5       26.32       26.28      1.29 o 
   3  -7   5        2.76        2.29      0.43 o 
   4  -7   5       26.82       29.14      2.47 o 
  -5  -6   5       53.64       52.77      2.44 o 
  -4  -6   5        9.38        8.44      0.77 o 
  -3  -6   5        1.23        0.80      0.39 o 
  -2  -6   5        0.41        1.46      0.78 o 
  -1  -6   5      151.12      163.19      7.84 o 
   0  -6   5       94.62       91.76      2.04 o 
   1  -6   5       14.37       13.82      0.63 o 
   2  -6   5        1.44        1.82      0.37 o 
   3  -6   5        7.71        7.75      0.66 o 
   4  -6   5        2.17        3.14      0.59 o 
   5  -6   5        1.81        1.60      0.99 o 
  -6  -5   5       22.96       21.20      1.39 o 
  -5  -5   5        1.11        1.07      0.39 o 
  -4  -5   5       82.97       82.18      2.87 o 
  -3  -5   5       21.74       22.26      1.25 o 
  -2  -5   5      149.02      159.88      6.17 o 
  -1  -5   5        1.84        1.55      0.35 o 
   0  -5   5      109.30      114.32      2.35 o 
   1  -5   5      132.04      121.32      2.48 o 
   2  -5   5      132.88      121.07      2.65 o 
   3  -5   5        6.55        5.46      0.34 o 
   4  -5   5       16.46       14.56      0.91 o 
   5  -5   5       51.29       53.94      2.24 o 
   6  -5   5       52.32       56.99      2.69 o 
  -7  -4   5        1.99        3.87      0.71 o 
  -6  -4   5        0.56        1.73      0.72 o 
  -5  -4   5       30.63       33.07      1.54 o 
  -4  -4   5        4.57        5.52      0.48 o 
  -3  -4   5      208.28      202.17      9.65 o 
  -2  -4   5      136.49      130.84      3.60 o 
  -1  -4   5      634.40      638.62     10.70 o 
   0  -4   5      279.18      277.81      4.88 o 
   1  -4   5       95.80       99.54      1.98 o 
   2  -4   5        0.69        0.18      0.35 o 
   3  -4   5       24.66       27.43      1.24 o 
   4  -4   5       87.54       86.90      2.79 o 
   5  -4   5       12.72       10.80      0.79 o 
   6  -4   5        1.77        3.64      0.69 o 
  -7  -3   5        0.27        0.16      0.36 o 
  -6  -3   5       24.74       25.62      1.46 o 
  -5  -3   5      153.66      143.49      5.68 o 
  -4  -3   5      201.94      192.17      5.29 o 
  -3  -3   5       23.78       29.44      1.15 o 
  -2  -3   5       31.99       31.72      2.98 o 
  -1  -3   5        0.02        0.57      0.56 o 
   0  -3   5      645.05      672.69     10.20 o 
   1  -3   5      403.13      394.19      8.16 o 
   2  -3   5      393.14      375.55      7.18 o 
   3  -3   5       17.11       13.34      0.68 o 
   4  -3   5       32.84       29.23      1.23 o 
   5  -3   5        0.22        0.51      0.37 o 
   6  -3   5       23.34       26.46      1.64 o 
  -8  -2   5       26.53       28.73      1.68 o 
  -7  -2   5       93.38       91.10      3.63 o 
  -6  -2   5       89.16       94.74      3.40 o 
  -5  -2   5       12.86       12.56      0.83 o 
  -4  -2   5        0.07        0.08      0.19 o 
  -3  -2   5       91.25       86.26      5.47 o 
  -2  -2   5      161.92      170.29      3.69 o 
  -1  -2   5      377.50      374.69      5.50 o 
   0  -2   5      244.87      245.70      4.65 o 
   1  -2   5       27.30       27.33      0.52 o 
   2  -2   5        2.17        3.51      0.15 o 
   3  -2   5      291.45      287.86      7.09 o 
   4  -2   5      241.35      232.20      6.70 o 
   5  -2   5        7.83        8.79      0.85 o 
   6  -2   5        9.91       10.84      0.95 o 
   7  -2   5        3.12        1.48      0.57 o 
  -8  -1   5        1.74        1.26      0.43 o 
  -7  -1   5       13.56       15.17      1.11 o 
  -6  -1   5       22.73       23.12      1.20 o 
  -5  -1   5      265.63      258.70      6.70 o 
  -4  -1   5      250.95      237.78      7.83 o 
  -3  -1   5      567.61      564.75      7.42 o 
  -2  -1   5       14.14        8.51      2.25 o 
  -1  -1   5        5.30        6.09      0.36 o 
   0  -1   5       73.96       76.71      1.45 o 
   1  -1   5      202.55      212.14      4.29 o 
   2  -1   5       22.56       21.59      1.07 o 
   3  -1   5       60.42       63.60      3.48 o 
   4  -1   5      106.49      109.13      6.62 o 
   5  -1   5       38.92       41.56      1.92 o 
   6  -1   5      182.90      183.20      6.70 o 
   7  -1   5       80.67       91.10      4.54 o 
  -8   0   5        5.25        8.34      1.19 o 
  -7   0   5       76.05       74.25      2.72 o 
  -6   0   5        2.49        2.14      0.23 o 
  -5   0   5      339.64      301.29     12.90 o 
  -4   0   5        6.31        6.12      0.25 o 
  -3   0   5       74.98       75.29      2.90 o 
  -2   0   5     1258.21     1159.00     69.64 o 
  -1   0   5      489.37      509.83      7.05 o 
   0   0   5      284.42      300.17      5.21 o 
   1   0   5       18.40       24.66      1.78 o 
   2   0   5        1.64        2.06      0.30 o 
   3   0   5      183.14      204.82      5.78 o 
   4   0   5       41.43       43.59      1.79 o 
   5   0   5       50.32       48.07      1.99 o 
   6   0   5        3.03        2.47      0.72 o 
  -8   1   5        4.17        4.13      0.66 o 
  -7   1   5       18.46       19.74      0.84 o 
  -6   1   5       42.55       40.55      1.12 o 
  -5   1   5      257.90      253.74      4.76 o 
  -4   1   5       10.17        7.41      0.31 o 
  -3   1   5       67.76       72.16      1.19 o 
  -2   1   5      266.35      278.59      4.01 o 
  -1   1   5      298.99      275.15      6.39 o 
   0   1   5      210.51      214.44      3.71 o 
   1   1   5        3.42       10.87      0.50 o 
   2   1   5      151.81      160.16      4.05 o 
   3   1   5       48.12       47.47      1.55 o 
   4   1   5      219.26      210.61      6.02 o 
   5   1   5        3.58        5.99      0.67 o 
   6   1   5       50.43       52.48      2.61 o 
  -8   2   5       20.49       22.36      1.33 o 
  -7   2   5       66.28       63.56      2.08 o 
  -6   2   5        1.90        3.07      0.33 o 
  -5   2   5       94.16       90.73      2.21 o 
  -4   2   5       16.75       17.58      0.48 o 
  -3   2   5       29.63       27.20      1.33 o 
  -2   2   5      609.58      607.86      8.51 o 
  -1   2   5      101.37      117.75      1.69 o 
   0   2   5      129.26      133.75      2.04 o 
   1   2   5       49.61       53.37      1.02 o 
   2   2   5      146.70      133.71      2.36 o 
   3   2   5      163.38      167.62      3.08 o 
   4   2   5       87.18       83.67      2.73 o 
   5   2   5        4.98        3.63      0.53 o 
   6   2   5       32.62       33.30      1.99 o 
  -8   3   5        1.69        2.22      0.49 o 
  -7   3   5       21.22       21.47      1.51 o 
  -6   3   5       43.11       41.91      1.83 o 
  -5   3   5      126.94      134.10      3.75 o 
  -4   3   5       10.78       11.10      0.64 o 
  -3   3   5       36.00       35.94      1.29 o 
  -2   3   5       86.71       90.00      2.43 o 
  -1   3   5       64.14       63.72      1.71 o 
   0   3   5      442.40      459.40      8.26 o 
   1   3   5       73.52       65.84      1.73 o 
   2   3   5       15.36       14.78      0.63 o 
   3   3   5      144.25      135.16      2.89 o 
   4   3   5      157.91      151.61      4.99 o 
   5   3   5       14.45       17.69      1.22 o 
  -7   4   5       15.91       17.01      1.10 o 
  -6   4   5        0.36        0.12      0.46 o 
  -5   4   5       98.97       89.46      6.05 o 
  -4   4   5       97.76       95.62      3.22 o 
  -3   4   5      119.68      113.19      4.44 o 
  -2   4   5      143.68      128.73      3.53 o 
  -1   4   5       59.26       71.14      2.23 o 
   0   4   5        7.89       12.64      0.68 o 
   1   4   5       29.64       33.47      0.80 o 
   2   4   5      289.54      276.29      6.37 o 
   3   4   5      152.41      139.87      3.27 o 
   4   4   5      119.32      113.27      4.30 o 
   5   4   5       12.84       16.73      1.22 o 
  -7   5   5       37.57       39.31      2.21 o 
  -6   5   5        7.98        5.76      0.76 o 
  -5   5   5      119.56      109.70      4.02 o 
  -4   5   5       95.00       83.02      2.95 o 
  -3   5   5       30.35       26.44      1.41 o 
  -2   5   5       30.30       35.27      1.53 o 
  -1   5   5        0.33        0.42      0.26 o 
   0   5   5      128.06      131.49      7.24 o 
   1   5   5       28.89       28.53      1.36 o 
   2   5   5       38.85       39.76      1.68 o 
   3   5   5        4.19        5.09      1.09 o 
   4   5   5       13.15       13.29      1.58 o 
  -6   6   5        0.03       -0.03      0.31 o 
  -5   6   5        4.23        5.19      0.61 o 
  -4   6   5       17.86       19.17      1.32 o 
  -3   6   5        5.95        5.85      0.64 o 
  -2   6   5       17.61       16.24      1.11 o 
  -1   6   5        0.99        2.64      0.50 o 
   0   6   5        0.68        2.07      1.21 o 
   1   6   5        5.83        7.75      0.69 o 
   2   6   5       23.96       26.29      1.50 o 
   3   6   5        4.04        6.41      1.15 o 
  -5   7   5       11.64        9.08      0.90 o 
  -4   7   5        0.27       -0.26      0.47 o 
  -3   7   5        9.85       14.13      1.20 o 
  -2   7   5       20.85       22.29      1.36 o 
  -1   7   5        2.98        3.55      0.64 o 
   0   7   5       17.11       16.44      1.18 o 
   1   7   5        6.18        6.22      0.94 o 
  -1  -8   6       13.36       13.38      1.61 o 
   0  -8   6        0.36       -0.19      0.52 o 
   1  -8   6       31.27       33.57      2.74 o 
  -3  -7   6        0.03       -0.27      0.46 o 
  -2  -7   6        2.98        3.40      0.69 o 
  -1  -7   6        2.58        2.17      0.50 o 
   0  -7   6       56.82       53.88      5.14 o 
   1  -7   6        1.78        1.61      0.57 o 
   2  -7   6       13.26       13.87      0.75 o 
   3  -7   6       10.87       10.90      1.41 o 
  -5  -6   6        1.22        1.55      0.50 o 
  -4  -6   6       33.60       35.97      1.99 o 
  -3  -6   6      143.86      153.40      5.58 o 
  -2  -6   6        0.07        0.59      0.96 o 
  -1  -6   6       15.92       17.36      0.96 o 
   0  -6   6        0.12        0.11      0.26 o 
   1  -6   6       33.87       35.92      1.13 o 
   2  -6   6        2.99        2.77      0.34 o 
   3  -6   6       14.03       13.23      0.85 o 
   4  -6   6        0.89        1.65      0.83 o 
  -6  -5   6       26.51       28.16      1.76 o 
  -5  -5   6        5.95        6.66      0.83 o 
  -4  -5   6        3.71        3.32      1.11 o 
  -3  -5   6        3.78        4.15      0.64 o 
  -2  -5   6       14.06       14.33      0.90 o 
  -1  -5   6       74.63       71.75      2.36 o 
   0  -5   6      169.58      171.15      3.94 o 
   1  -5   6        1.45        1.79      0.25 o 
   2  -5   6       26.37       29.42      4.80 o 
   3  -5   6       77.28       80.20      2.86 o 
   4  -5   6        6.30        6.78      0.73 o 
   5  -5   6       13.13       12.48      1.12 o 
  -6  -4   6        6.99        7.05      0.79 o 
  -5  -4   6       35.89       37.87      1.78 o 
  -4  -4   6       12.84       14.78      0.86 o 
  -3  -4   6       43.98       47.89      5.36 o 
  -2  -4   6      155.43      153.35      9.90 o 
  -1  -4   6      411.66      398.37      6.37 o 
   0  -4   6      234.87      225.74      4.03 o 
   1  -4   6      398.95      420.04      7.85 o 
   2  -4   6      118.85      107.54      3.12 o 
   3  -4   6      215.92      202.49      6.22 o 
   4  -4   6        8.83        7.56      0.77 o 
   5  -4   6       24.83       25.76      1.34 o 
   6  -4   6        4.25        5.34      1.10 o 
  -7  -3   6       56.90       53.35      2.49 o 
  -6  -3   6      117.84      129.43      4.78 o 
  -5  -3   6        1.39        2.51      0.50 o 
  -4  -3   6       37.99       31.28      1.28 o 
  -3  -3   6        0.45        1.98      0.34 o 
  -2  -3   6      278.57      272.74      6.39 o 
  -1  -3   6      784.81      766.36     14.67 o 
   0  -3   6      162.86      152.19      2.58 o 
   1  -3   6        4.93        6.57      1.07 o 
   2  -3   6        1.49        1.62      0.16 o 
   3  -3   6      159.94      162.24      4.57 o 
   4  -3   6       53.42       53.03      2.19 o 
   5  -3   6       40.19       37.46      1.76 o 
   6  -3   6        2.38        2.54      0.79 o 
  -7  -2   6       14.07       14.86      1.07 o 
  -6  -2   6       29.04       26.36      1.42 o 
  -5  -2   6      419.07      399.72     11.35 o 
  -4  -2   6       75.29       67.17      2.01 o 
  -3  -2   6      427.49      460.24     14.50 o 
  -2  -2   6      174.16      177.63      3.90 o 
  -1  -2   6      195.67      195.50      5.29 o 
   0  -2   6        4.64        3.17      0.35 o 
   1  -2   6      201.68      217.47      3.44 o 
   2  -2   6      156.11      149.25      3.74 o 
   3  -2   6       57.66       50.49      1.62 o 
   4  -2   6        4.15        4.38      1.08 o 
   5  -2   6        8.59        8.74      0.69 o 
   6  -2   6       11.85       10.20      1.04 o 
  -8  -1   6        2.36        4.58      0.74 o 
  -7  -1   6       50.08       45.48      1.87 o 
  -6  -1   6      215.69      218.72      6.95 o 
  -5  -1   6        8.88        9.87      0.77 o 
  -4  -1   6       59.86       56.68      1.65 o 
  -3  -1   6       29.23       38.49      1.18 o 
  -2  -1   6      107.74      102.41      2.53 o 
  -1  -1   6      274.69      274.75      5.40 o 
   0  -1   6        0.01        2.05      0.48 o 
   1  -1   6        7.07        7.24      0.32 o 
   2  -1   6       90.16      104.13      2.98 o 
   3  -1   6      189.43      183.55      5.36 o 
   4  -1   6       44.54       44.98      1.89 o 
   5  -1   6        0.80        0.47      0.41 o 
   6  -1   6       17.46       17.77      1.35 o 
  -8   0   6        8.00       11.32      1.03 o 
  -7   0   6        2.07        3.07      0.89 o 
  -6   0   6        5.29        5.83      0.73 o 
  -5   0   6       27.70       26.14      0.69 o 
  -4   0   6        3.18        3.44      0.28 o 
  -3   0   6      196.18      197.63      7.78 o 
  -2   0   6       35.71       38.17      3.22 o 
  -1   0   6     1019.75     1095.44     17.07 o 
   0   0   6        1.78        1.11      0.54 o 
   1   0   6       11.33       11.72      0.32 o 
   2   0   6        2.20        3.75      0.37 o 
   3   0   6      229.58      229.51      6.26 o 
   4   0   6      133.14      137.61      4.30 o 
   5   0   6      111.83      118.32      4.61 o 
   6   0   6       65.42       76.86      3.44 o 
  -8   1   6        0.51        0.07      0.33 o 
  -7   1   6       37.01       39.72      1.82 o 
  -6   1   6        0.02        0.91      0.68 o 
  -5   1   6      219.65      200.90      7.24 o 
  -4   1   6      547.86      534.07      9.44 o 
  -3   1   6      177.74      162.43      2.76 o 
  -2   1   6      257.50      251.57      5.15 o 
  -1   1   6      190.07      203.98      4.03 o 
   0   1   6      100.32      106.51      1.85 o 
   1   1   6       37.99       42.22      1.74 o 
   2   1   6       22.82       22.06      0.50 o 
   3   1   6      227.68      232.96      6.67 o 
   4   1   6       20.92       19.68      1.10 o 
   5   1   6        1.40        1.78      0.76 o 
   6   1   6        7.64        8.14      1.01 o 
  -8   2   6        2.77        4.19      1.01 o 
  -7   2   6       31.14       31.15      1.43 o 
  -6   2   6        1.11        2.40      0.27 o 
  -5   2   6       86.85       88.92      1.97 o 
  -4   2   6       96.94       94.34      1.84 o 
  -3   2   6        5.90        4.81      0.39 o 
  -2   2   6      112.68      108.79      1.82 o 
  -1   2   6     1002.49     1076.98     17.49 o 
   0   2   6      102.18       86.87      2.60 o 
   1   2   6      342.54      343.14      6.02 o 
   2   2   6      207.87      202.40      4.97 o 
   3   2   6       68.09       64.15      2.06 o 
   4   2   6       15.69       14.94      0.93 o 
   5   2   6       31.48       30.10      1.58 o 
  -8   3   6       35.07       38.10      3.18 o 
  -7   3   6       67.94       76.02      2.91 o 
  -6   3   6        0.02       -0.20      0.37 o 
  -5   3   6        3.66        8.56      0.65 o 
  -4   3   6       55.28       56.48      2.08 o 
  -3   3   6      161.15      155.58      4.38 o 
  -2   3   6      143.28      142.57      3.78 o 
  -1   3   6        4.28        3.19      0.51 o 
   0   3   6       18.38       23.76      0.58 o 
   1   3   6      169.58      177.61      3.46 o 
   2   3   6       51.03       48.76      3.10 o 
   3   3   6       21.83       25.65      1.25 o 
   4   3   6       22.37       20.28      1.19 o 
   5   3   6        9.77       10.28      0.91 o 
  -7   4   6       70.76       72.63      3.40 o 
  -6   4   6        9.96       10.75      0.99 o 
  -5   4   6       50.34       53.44      3.25 o 
  -4   4   6      121.52      117.45      3.80 o 
  -3   4   6        0.37        0.52      0.42 o 
  -2   4   6        6.54        7.66      1.45 o 
  -1   4   6        5.30        8.47      0.71 o 
   0   4   6        1.89        2.08      0.38 o 
   1   4   6       54.43       49.37      1.27 o 
   2   4   6        2.34        1.69      0.25 o 
   3   4   6      233.85      222.02      6.84 o 
   4   4   6       60.22       53.55      2.29 o 
  -7   5   6        8.81        8.98      1.24 o 
  -6   5   6        1.41        1.39      0.85 o 
  -5   5   6        7.65        6.44      0.71 o 
  -4   5   6       81.60       79.90      3.07 o 
  -3   5   6      125.93      117.57      3.79 o 
  -2   5   6       38.25       36.97      1.63 o 
  -1   5   6       19.56       23.46      1.22 o 
   0   5   6        0.07        3.00      1.97 o 
   1   5   6       77.34       80.10      2.76 o 
   2   5   6       21.88       22.76      1.64 o 
   3   5   6        5.11        6.77      0.99 o 
  -6   6   6        0.67        2.20      1.46 o 
  -5   6   6        3.83        4.55      0.78 o 
  -4   6   6       43.06       36.90      2.08 o 
  -3   6   6        3.70        3.26      0.51 o 
  -2   6   6        0.01       -0.02      0.24 o 
  -1   6   6        9.54       11.33      0.95 o 
   0   6   6       20.44       20.27      1.26 o 
   1   6   6        0.03        1.19      0.89 o 
   2   6   6        1.65        1.32      0.42 o 
  -4   7   6       13.23       13.10      1.24 o 
  -3   7   6        1.07        1.64      0.52 o 
  -2   7   6        4.17        2.38      0.53 o 
  -1   7   6        8.29        8.83      1.13 o 
   0   7   6        4.50        7.10      0.83 o 
   1   7   6       43.38       44.11      2.41 o 
  -3  -7   7       18.47       18.97      1.39 o 
  -2  -7   7       25.37       25.91      1.62 o 
  -1  -7   7        0.02        0.51      0.42 o 
   0  -7   7        7.05        8.03      0.72 o 
   1  -7   7        2.55        3.19      0.56 o 
   2  -7   7       20.38       22.28      1.95 o 
   3  -7   7       25.36       26.96      2.35 o 
  -4  -6   7        0.11        0.30      0.41 o 
  -3  -6   7        6.55        5.83      0.68 o 
  -2  -6   7       35.28       35.19      1.61 o 
  -1  -6   7       14.53       13.62      0.94 o 
   0  -6   7       34.16       36.81      1.66 o 
   1  -6   7        8.16        7.34      0.49 o 
   2  -6   7       15.00       17.78      0.97 o 
   3  -6   7       15.12       16.82      1.15 o 
   4  -6   7       52.69       51.80      2.82 o 
  -5  -5   7       39.22       44.10      2.21 o 
  -4  -5   7       64.38       64.35      2.52 o 
  -3  -5   7       12.07       14.06      1.06 o 
  -2  -5   7      131.85      130.02      8.51 o 
  -1  -5   7        0.36        1.79      0.89 o 
   0  -5   7      193.55      187.87      7.86 o 
   1  -5   7       13.61       13.29      0.56 o 
   2  -5   7        2.93        3.32      0.29 o 
   3  -5   7       31.41       36.02      1.74 o 
   4  -5   7        8.86       10.48      0.98 o 
   5  -5   7        0.28       -0.02      0.46 o 
  -6  -4   7       87.57       86.29      3.86 o 
  -5  -4   7       81.12       78.70      4.35 o 
  -4  -4   7      118.51      114.53      3.82 o 
  -3  -4   7        3.18        3.77      0.86 o 
  -2  -4   7       55.12       56.59      2.43 o 
  -1  -4   7      115.25      111.45      3.24 o 
   0  -4   7       59.18       52.30      1.23 o 
   1  -4   7       54.42       52.20      1.64 o 
   2  -4   7        5.72        5.62      1.17 o 
   3  -4   7       56.72       53.27      1.97 o 
   4  -4   7       93.92       85.69      3.14 o 
   5  -4   7        7.86        7.55      0.81 o 
  -7  -3   7       10.01       10.76      1.16 o 
  -6  -3   7        0.04       -0.21      0.39 o 
  -5  -3   7       29.35       33.92      1.59 o 
  -4  -3   7       95.31       99.52      5.97 o 
  -3  -3   7       19.41       30.84      2.16 o 
  -2  -3   7       28.61       27.83      1.04 o 
  -1  -3   7      197.79      188.71      4.35 o 
   0  -3   7     1020.39     1032.98     21.87 o 
   1  -3   7      157.46      149.09      5.62 o 
   2  -3   7      100.00       93.25      2.83 o 
   3  -3   7      344.06      345.02      9.99 o 
   4  -3   7        0.04        0.03      0.36 o 
   5  -3   7        0.03       -0.13      0.42 o 
  -7  -2   7      125.76      129.75      4.98 o 
  -6  -2   7      140.80      146.49      5.12 o 
  -5  -2   7      116.68      118.15      4.23 o 
  -4  -2   7       51.16       42.20      1.61 o 
  -3  -2   7       25.92       28.53      1.11 o 
  -2  -2   7       34.78       32.61      1.55 o 
  -1  -2   7      247.82      248.36      4.10 o 
   0  -2   7        7.76        6.59      0.34 o 
   1  -2   7       19.15       21.97      1.76 o 
   2  -2   7       52.48       51.13      1.78 o 
   3  -2   7      103.21      105.19      3.47 o 
   4  -2   7       41.01       36.62      1.77 o 
   5  -2   7       24.11       25.04      1.53 o 
   6  -2   7        7.22        7.02      1.13 o 
  -8  -1   7       31.13       33.44      2.09 o 
  -7  -1   7       17.42       19.66      1.33 o 
  -6  -1   7       38.04       35.93      1.83 o 
  -5  -1   7       45.73       51.20      1.89 o 
  -4  -1   7      143.80      146.90      4.07 o 
  -3  -1   7      174.72      167.82      2.68 o 
  -2  -1   7       56.60       63.85      2.92 o 
  -1  -1   7        0.02        1.43      0.18 o 
   0  -1   7       75.74       73.17      3.88 o 
   1  -1   7       18.82       16.94      0.73 o 
   2  -1   7        4.61       11.90      1.40 o 
   3  -1   7       43.58       43.35      1.82 o 
   4  -1   7      144.96      145.92      4.77 o 
   5  -1   7       21.31       21.85      1.46 o 
   6  -1   7        0.16        1.43      1.38 o 
  -8   0   7        3.81        4.47      0.67 o 
  -7   0   7       24.42       22.51      1.71 o 
  -6   0   7        2.43        4.23      0.60 o 
  -5   0   7       42.00       46.63      1.69 o 
  -4   0   7       88.80       78.55      1.52 o 
  -3   0   7      120.79      133.62      2.78 o 
  -2   0   7      104.08       83.36      3.93 o 
  -1   0   7       22.04       18.74      0.54 o 
   0   0   7       65.23       74.54      1.42 o 
   1   0   7        2.63        4.19      0.57 o 
   2   0   7       68.66       61.57      1.92 o 
   3   0   7       64.18       67.07      2.47 o 
   4   0   7        0.17        1.08      0.67 o 
   5   0   7        4.77        7.27      1.53 o 
   6   0   7        5.58        4.46      0.82 o 
  -8   1   7       23.35       22.81      1.35 o 
  -7   1   7        5.82        6.25      0.67 o 
  -6   1   7       69.54       63.74      2.35 o 
  -5   1   7       63.40       62.31      2.08 o 
  -4   1   7       18.82       16.07      0.62 o 
  -3   1   7       18.16       21.89      1.29 o 
  -2   1   7      237.48      246.42      4.53 o 
  -1   1   7      395.37      407.00      7.02 o 
   0   1   7      359.08      377.04      6.66 o 
   1   1   7      517.01      506.75      9.00 o 
   2   1   7        1.42        1.54      0.33 o 
   3   1   7       10.87       10.68      1.08 o 
   4   1   7      168.10      168.50      5.50 o 
   5   1   7       68.76       70.51      3.23 o 
  -8   2   7        2.13        1.72      0.85 o 
  -7   2   7       46.17       41.32      1.85 o 
  -6   2   7        2.06        2.07      0.37 o 
  -5   2   7        4.73        6.97      0.36 o 
  -4   2   7      410.97      392.56      7.46 o 
  -3   2   7      814.44      823.97     14.88 o 
  -2   2   7      200.54      191.09      6.66 o 
  -1   2   7       88.17       90.47      1.82 o 
   0   2   7       24.50       21.58      0.64 o 
   1   2   7       11.30       11.96      0.62 o 
   2   2   7      115.11      109.81      2.32 o 
   3   2   7      108.28      108.67      3.50 o 
   4   2   7        3.61        5.03      1.04 o 
   5   2   7        8.50       10.50      1.70 o 
  -7   3   7       37.90       41.69      2.15 o 
  -6   3   7       97.88       98.42      3.62 o 
  -5   3   7        4.86        4.79      0.61 o 
  -4   3   7       79.79       80.47      4.02 o 
  -3   3   7      161.50      174.00      5.40 o 
  -2   3   7       74.09       74.25      2.43 o 
  -1   3   7      148.41      149.09      5.36 o 
   0   3   7       45.22       40.96      0.97 o 
   1   3   7      326.71      318.13      6.42 o 
   2   3   7        8.00        7.20      0.75 o 
   3   3   7       10.37        9.22      0.99 o 
   4   3   7        3.56        5.43      0.74 o 
  -7   4   7       44.03       42.92      3.66 o 
  -6   4   7        0.40        0.42      0.57 o 
  -5   4   7       10.76       10.17      0.82 o 
  -4   4   7       20.61       20.11      1.23 o 
  -3   4   7      122.50      115.95      3.68 o 
  -2   4   7        4.91        3.99      0.50 o 
  -1   4   7       45.27       47.11      1.86 o 
   0   4   7        2.47        3.27      0.69 o 
   1   4   7       36.11       39.19      7.75 o 
   2   4   7       28.18       30.44      1.96 o 
   3   4   7        0.02       -0.51      0.51 o 
   4   4   7        6.77        3.42      0.79 o 
  -6   5   7       28.65       27.94      1.76 o 
  -5   5   7        6.47        7.73      0.86 o 
  -4   5   7        0.46        0.12      0.28 o 
  -3   5   7        1.95        1.07      0.46 o 
  -2   5   7        3.83        6.41      1.37 o 
  -1   5   7        2.26        2.64      0.46 o 
   0   5   7       28.25       27.83      2.41 o 
   1   5   7        9.16        8.98      1.90 o 
   2   5   7       40.48       40.98      2.41 o 
   3   5   7       48.39       43.97      3.08 o 
  -5   6   7        2.33        2.79      0.63 o 
  -4   6   7       42.57       44.01      3.74 o 
  -3   6   7       92.41       94.60      5.10 o 
  -2   6   7        1.88        2.01      0.47 o 
  -1   6   7        2.73        3.54      0.62 o 
   0   6   7       20.92       18.29      1.29 o 
   1   6   7       85.70       88.55      5.20 o 
  -3   7   7        2.26        4.80      0.77 o 
  -2   7   7        1.19        2.17      0.57 o 
  -1   7   7       39.15       38.90      2.28 o 
  -2  -7   8       18.39       17.16      1.31 o 
  -1  -7   8        1.27        1.88      0.66 o 
   0  -7   8       13.49       10.37      0.91 o 
   1  -7   8        3.90        4.04      1.05 o 
  -4  -6   8      141.07      145.71      5.77 o 
  -3  -6   8       17.16       16.92      2.36 o 
  -2  -6   8       74.56       77.24      3.35 o 
  -1  -6   8        0.11        0.42      0.29 o 
   0  -6   8       14.88       16.19      1.04 o 
   1  -6   8       46.42       45.32      2.91 o 
   2  -6   8        3.59        4.68      0.87 o 
   3  -6   8        6.31        6.74      1.32 o 
  -5  -5   8       10.19        9.20      0.94 o 
  -4  -5   8        3.81        4.21      0.71 o 
  -3  -5   8       60.48       59.85      2.44 o 
  -2  -5   8       44.66       41.76      2.69 o 
  -1  -5   8      110.15      108.68      3.68 o 
   0  -5   8      120.72      125.32      6.80 o 
   1  -5   8        0.00        0.07      0.21 o 
   2  -5   8        2.33        2.44      0.64 o 
   3  -5   8        1.34        6.62      2.61 o 
   4  -5   8      102.45      107.06      4.53 o 
  -6  -4   8        0.63        0.30      0.60 o 
  -5  -4   8       68.72       72.50      2.93 o 
  -4  -4   8      137.90      143.65     11.02 o 
  -3  -4   8        4.92        5.18      1.45 o 
  -2  -4   8      223.83      225.23     10.30 o 
  -1  -4   8        4.16        4.39      1.33 o 
   0  -4   8       72.76       70.25      1.73 o 
   1  -4   8      134.41      130.53      3.68 o 
   2  -4   8       50.65       52.92      1.95 o 
   3  -4   8        3.25        4.37      0.74 o 
   4  -4   8        0.00       -0.32      0.37 o 
  -7  -3   8       58.41       64.18      3.10 o 
  -6  -3   8      160.86      155.47      5.86 o 
  -5  -3   8       52.29       52.37      2.15 o 
  -4  -3   8       58.77       56.48      2.22 o 
  -3  -3   8       37.41       36.91      1.50 o 
  -2  -3   8       99.13       95.94      2.98 o 
  -1  -3   8        0.29        0.45      0.22 o 
   0  -3   8        6.93        7.56      0.51 o 
   1  -3   8        3.81        3.97      0.29 o 
   2  -3   8        1.56        1.95      0.44 o 
   3  -3   8       17.86       16.85      1.05 o 
   4  -3   8      144.83      139.76      5.02 o 
   5  -3   8        2.34        1.95      0.46 o 
  -7  -2   8        1.85        2.49      0.60 o 
  -6  -2   8       16.93       14.79      1.05 o 
  -5  -2   8        0.71        1.23      0.38 o 
  -4  -2   8       36.56       47.68      2.94 o 
  -3  -2   8        7.13       13.91      0.80 o 
  -2  -2   8      108.31      109.06      3.52 o 
  -1  -2   8      128.68      119.17      2.27 o 
   0  -2   8      307.47      305.65      5.85 o 
   1  -2   8      197.45      188.35      8.09 o 
   2  -2   8      157.51      161.87      4.88 o 
   3  -2   8        6.35        5.87      1.33 o 
   4  -2   8        0.70        0.99      1.04 o 
   5  -2   8        0.96        1.58      0.96 o 
  -7  -1   8      122.94      131.25      6.02 o 
  -6  -1   8      133.16      129.88      6.17 o 
  -5  -1   8        2.90        2.64      0.50 o 
  -4  -1   8       24.43       29.00      1.35 o 
  -3  -1   8       13.88       10.12      0.33 o 
  -2  -1   8      214.55      221.00      6.72 o 
  -1  -1   8       46.05       49.55      1.46 o 
   0  -1   8        8.25        8.01      0.85 o 
   1  -1   8        3.42        2.88      0.35 o 
   2  -1   8      238.33      241.73      7.08 o 
   3  -1   8      109.74      104.56      5.73 o 
   4  -1   8       74.83       71.88      2.78 o 
   5  -1   8        5.31        5.63      0.86 o 
  -7   0   8        3.02        3.67      0.76 o 
  -6   0   8       86.54       81.53      3.71 o 
  -5   0   8       11.61       11.76      0.81 o 
  -4   0   8      108.49      110.32      3.49 o 
  -3   0   8       10.04       15.61      0.76 o 
  -2   0   8        0.59        1.09      0.56 o 
  -1   0   8       87.04       83.67      1.78 o 
   0   0   8       58.84       56.92      1.25 o 
   1   0   8       48.89       47.99      1.12 o 
   2   0   8      107.28      100.90      3.16 o 
   3   0   8        8.95        9.84      1.51 o 
   4   0   8       33.97       37.18      1.82 o 
   5   0   8       41.67       39.77      2.07 o 
  -7   1   8       12.50       15.95      1.63 o 
  -6   1   8        5.92        6.57      1.42 o 
  -5   1   8       14.36       11.99      0.75 o 
  -4   1   8        0.79        0.41      0.19 o 
  -3   1   8      208.13      203.05      4.05 o 
  -2   1   8      776.71      801.58     15.31 o 
  -1   1   8        3.24        2.22      0.26 o 
   0   1   8        8.05        7.82      0.58 o 
   1   1   8        7.81        8.12      0.43 o 
   2   1   8      223.63      217.53      6.30 o 
   3   1   8        9.49        9.86      0.84 o 
   4   1   8        0.96        3.54      1.20 o 
   5   1   8        2.39        3.39      0.70 o 
  -7   2   8        0.01       -0.23      0.60 o 
  -6   2   8      130.33      126.89      6.08 o 
  -5   2   8        0.03        0.65      0.37 o 
  -4   2   8        0.65        0.43      0.18 o 
  -3   2   8       52.69       54.92      1.38 o 
  -2   2   8       73.48       65.41      1.48 o 
  -1   2   8      118.83      119.11      2.40 o 
   0   2   8      363.42      360.24      7.17 o 
   1   2   8      313.45      310.86      8.35 o 
   2   2   8      141.90      133.24      4.14 o 
   3   2   8        1.85        1.94      0.42 o 
   4   2   8       12.11       10.97      0.99 o 
  -7   3   8        0.67        0.44      0.67 o 
  -6   3   8       22.80       22.81      1.30 o 
  -5   3   8        5.25        4.71      0.61 o 
  -4   3   8       58.76       57.23      2.94 o 
  -3   3   8      229.94      232.00      7.15 o 
  -2   3   8      290.13      296.29      8.84 o 
  -1   3   8       20.74       18.64      1.08 o 
   0   3   8        0.00        1.02      0.79 o 
   1   3   8       19.91       17.35      0.72 o 
   2   3   8       92.92       92.85      3.23 o 
   3   3   8        6.75        6.66      0.92 o 
   4   3   8        1.69        2.96      0.83 o 
  -7   4   8        3.19        5.09      1.06 o 
  -6   4   8       70.27       73.68      5.47 o 
  -5   4   8        6.97        7.97      0.84 o 
  -4   4   8       31.98       31.86      1.68 o 
  -3   4   8        2.03        1.63      0.48 o 
  -2   4   8        0.15        0.02      0.56 o 
  -1   4   8        0.95        1.48      0.39 o 
   0   4   8       81.07       81.54      3.01 o 
   1   4   8        6.65        5.19      2.41 o 
   2   4   8        0.33        1.11      0.58 o 
   3   4   8        0.23        0.12      0.40 o 
  -6   5   8        1.90        3.45      0.57 o 
  -5   5   8        2.43        1.56      0.54 o 
  -4   5   8       25.67       26.62      1.64 o 
  -3   5   8        8.46        9.11      0.91 o 
  -2   5   8        2.50        3.12      0.90 o 
  -1   5   8       10.65       10.43      0.84 o 
   0   5   8       10.32       12.16      0.96 o 
   1   5   8        4.76        7.13      0.77 o 
   2   5   8       48.55       50.76      4.00 o 
  -4   6   8        0.91        1.60      0.51 o 
  -3   6   8       25.27       26.93      2.11 o 
  -2   6   8       34.10       36.66      2.16 o 
  -1   6   8        4.02        4.33      0.74 o 
   0   6   8       11.91       12.40      1.12 o 
  -3  -6   9       16.93       18.33      1.49 o 
  -2  -6   9        0.27        0.32      0.40 o 
  -1  -6   9       51.36       46.99      2.23 o 
   0  -6   9        0.89        1.87      0.45 o 
   1  -6   9        2.45        1.37      0.71 o 
   2  -6   9        4.29        5.55      1.12 o 
  -5  -5   9       61.34       60.94      3.03 o 
  -4  -5   9       81.96       87.47      3.76 o 
  -3  -5   9      207.77      216.99      7.77 o 
  -2  -5   9       66.87       68.37      2.84 o 
  -1  -5   9        5.94        5.12      0.63 o 
   0  -5   9        2.76        3.26      0.51 o 
   1  -5   9       40.49       43.53      2.07 o 
   2  -5   9       39.24       39.11      1.82 o 
   3  -5   9        1.97        1.33      0.47 o 
  -5  -4   9       12.52       14.30      1.25 o 
  -4  -4   9        0.66        2.68      0.55 o 
  -3  -4   9       15.65       17.31      1.19 o 
  -2  -4   9       52.60       46.20      1.86 o 
  -1  -4   9      437.72      433.08     25.01 o 
   0  -4   9       14.89       15.50      0.63 o 
   1  -4   9       29.48       30.49      1.32 o 
   2  -4   9       15.33       14.17      0.97 o 
   3  -4   9       10.02       12.68      1.13 o 
   4  -4   9        6.12        8.74      0.97 o 
  -6  -3   9        0.20       -0.31      0.37 o 
  -5  -3   9       88.78       80.24      3.42 o 
  -4  -3   9        8.26       11.37      1.18 o 
  -3  -3   9       84.09       88.36      4.44 o 
  -2  -3   9       44.59       44.99      1.77 o 
  -1  -3   9        0.22        0.32      0.18 o 
   0  -3   9        1.04        0.91      0.21 o 
   1  -3   9       36.53       39.23      1.61 o 
   2  -3   9      172.26      177.37      8.10 o 
   3  -3   9        0.34        0.61      0.56 o 
   4  -3   9        8.37        8.39      0.88 o 
  -7  -2   9       61.73       65.18      3.46 o 
  -6  -2   9       78.03       78.68      3.55 o 
  -5  -2   9       29.97       28.77      2.00 o 
  -4  -2   9      118.74      117.24      7.63 o 
  -3  -2   9        2.54        3.11      0.45 o 
  -2  -2   9       12.36       13.96      1.03 o 
  -1  -2   9       48.12       48.41      1.26 o 
   0  -2   9      214.65      209.62      4.98 o 
   1  -2   9       67.06       66.10      2.39 o 
   2  -2   9       11.78       11.57      0.94 o 
   3  -2   9      142.40      145.46      5.21 o 
   4  -2   9       45.28       49.18      4.58 o 
  -7  -1   9        5.74        6.84      0.82 o 
  -6  -1   9       35.77       37.94      1.91 o 
  -5  -1   9       89.57       84.76      4.30 o 
  -4  -1   9        1.98        2.81      0.54 o 
  -3  -1   9       13.10       17.29      0.92 o 
  -2  -1   9        1.17        2.69      0.29 o 
  -1  -1   9      121.75      115.37      3.03 o 
   0  -1   9      107.10      106.40      2.34 o 
   1  -1   9      158.39      164.06      4.99 o 
   2  -1   9      220.67      225.22      7.13 o 
   3  -1   9        6.14        6.60      0.82 o 
   4  -1   9       11.24       10.43      1.04 o 
  -7   0   9       86.25       98.24      4.24 o 
  -6   0   9       46.04       50.63      3.61 o 
  -5   0   9       10.53       12.54      0.89 o 
  -4   0   9        1.11        2.59      0.28 o 
  -3   0   9      275.19      269.82      9.75 o 
  -2   0   9      119.35      115.60      3.30 o 
  -1   0   9       91.38       96.38      2.23 o 
   0   0   9        4.46        5.51      0.57 o 
   1   0   9       34.48       31.05      0.98 o 
   2   0   9       56.01       57.10      2.84 o 
   3   0   9      219.86      213.89      7.40 o 
   4   0   9       53.29       55.31      2.70 o 
  -7   1   9       16.60       15.62      2.13 o 
  -6   1   9        7.37       11.29      1.17 o 
  -5   1   9      148.20      149.74      4.80 o 
  -4   1   9      124.63      128.36      3.03 o 
  -3   1   9       17.15       18.92      0.78 o 
  -2   1   9        6.23        8.00      0.49 o 
  -1   1   9       46.16       41.56      1.46 o 
   0   1   9       67.76       65.72      1.70 o 
   1   1   9       72.60       71.29      1.78 o 
   2   1   9       94.80       89.37      3.10 o 
   3   1   9        0.11       -0.32      0.32 o 
   4   1   9        0.89        1.66      0.57 o 
  -7   2   9       46.88       49.23      4.12 o 
  -6   2   9        9.15       11.43      1.70 o 
  -5   2   9        4.55        6.31      0.94 o 
  -4   2   9       38.47       37.30      1.11 o 
  -3   2   9      129.95      123.38      2.75 o 
  -2   2   9       93.12       92.31      2.23 o 
  -1   2   9      107.97      108.58      2.53 o 
   0   2   9       29.79       26.38      0.85 o 
   1   2   9       56.83       51.63      2.04 o 
   2   2   9       26.50       29.25      1.36 o 
   3   2   9       13.69       12.60      0.99 o 
   4   2   9        0.03        1.24      0.70 o 
  -7   3   9        0.49       -0.28      0.67 o 
  -6   3   9        0.28        1.55      1.46 o 
  -5   3   9       57.69       57.87      4.40 o 
  -4   3   9       17.16       14.66      0.99 o 
  -3   3   9      104.90      104.19      3.84 o 
  -2   3   9       85.17       91.89      3.45 o 
  -1   3   9       12.99       14.72      1.80 o 
   0   3   9      108.11       97.50      7.52 o 
   1   3   9       86.52       83.85      2.91 o 
   2   3   9       35.72       32.15      2.57 o 
   3   3   9        0.10        0.36      0.45 o 
  -6   4   9        2.24        1.71      0.80 o 
  -5   4   9        1.24        3.30      0.56 o 
  -4   4   9        5.69        8.01      0.85 o 
  -3   4   9       81.84       82.97      3.26 o 
  -2   4   9       34.55       33.56      1.80 o 
  -1   4   9        2.71        3.00      0.69 o 
   0   4   9        0.11        0.42      0.45 o 
   2   4   9       14.00       18.47      1.78 o 
  -5   5   9       20.99       20.86      1.43 o 
  -4   5   9        9.49        8.33      1.08 o 
  -3   5   9       21.44       20.43      1.46 o 
  -2   5   9       10.87       13.53      1.10 o 
  -1   5   9        2.46        3.47      0.63 o 
   0   5   9       58.53       55.48      2.56 o 
   1   5   9        2.58        3.62      1.13 o 
  -3   6   9       13.26       13.71      1.30 o 
  -2   6   9        7.48        7.28      0.88 o 
  -2  -6  10       27.68       26.96      1.61 o 
  -1  -6  10       42.08       37.72      2.03 o 
   0  -6  10       11.95        8.70      1.20 o 
  -4  -5  10        6.26        6.45      0.96 o 
  -3  -5  10        6.42        6.46      0.85 o 
  -2  -5  10       77.65       77.90      4.67 o 
  -1  -5  10       77.83       75.03      4.07 o 
   0  -5  10       16.41       14.02      1.80 o 
   1  -5  10        0.03        0.12      0.39 o 
   2  -5  10        1.05        2.34      0.85 o 
  -5  -4  10       28.33       28.59      1.77 o 
  -4  -4  10       47.65       48.26      2.37 o 
  -3  -4  10      171.68      181.08      6.69 o 
  -2  -4  10       62.16       59.11      2.49 o 
  -1  -4  10       31.64       30.79      2.17 o 
   0  -4  10       26.04       23.37      1.20 o 
   1  -4  10        0.33        0.75      0.35 o 
   2  -4  10       25.48       29.11      3.38 o 
   3  -4  10       26.92       24.50      1.51 o 
  -6  -3  10      116.79      132.25      5.61 o 
  -5  -3  10       19.07       19.18      1.29 o 
  -4  -3  10        5.23        7.25      0.99 o 
  -3  -3  10        2.81        2.90      0.58 o 
  -2  -3  10       70.45       70.81      2.74 o 
  -1  -3  10      146.01      150.98      8.61 o 
   0  -3  10       66.40       65.48      1.79 o 
   1  -3  10        1.31        2.11      0.44 o 
   2  -3  10        0.01        0.11      0.32 o 
   3  -3  10       16.55       17.17      1.33 o 
  -6  -2  10        7.08        7.86      2.24 o 
  -5  -2  10       13.59       15.26      1.39 o 
  -4  -2  10       19.73       17.83      1.52 o 
  -3  -2  10       96.87      101.08      3.51 o 
  -2  -2  10       43.71       38.80      1.70 o 
  -1  -2  10        3.18        3.44      0.35 o 
   0  -2  10        6.36        6.85      1.00 o 
   1  -2  10       10.47       10.17      0.81 o 
   2  -2  10       48.29       52.54      2.36 o 
   3  -2  10       16.57       14.15      1.18 o 
   4  -2  10       13.55       13.42      1.49 o 
  -6  -1  10        9.19       13.70      1.23 o 
  -5  -1  10       15.78       15.32      1.06 o 
  -4  -1  10        0.93        3.36      0.60 o 
  -3  -1  10        0.12       -0.11      0.29 o 
  -2  -1  10       65.63       70.94      1.78 o 
  -1  -1  10       15.09       14.08      0.61 o 
   0  -1  10        9.14       10.27      0.55 o 
   1  -1  10      175.93      173.51      5.72 o 
   2  -1  10      193.37      193.66      7.07 o 
   3  -1  10      123.87      125.05      5.10 o 
   4  -1  10       51.98       50.32      2.52 o 
  -7   0  10       31.91       33.11      3.28 o 
  -6   0  10      136.44      139.16      5.21 o 
  -5   0  10      119.46      132.11      4.75 o 
  -4   0  10       51.79       51.57      3.06 o 
  -3   0  10      112.31      116.85      5.06 o 
  -2   0  10       87.50       77.54      2.07 o 
  -1   0  10       12.17       13.01      0.64 o 
   0   0  10       36.46       36.38      1.06 o 
   1   0  10      209.92      203.10      6.41 o 
   2   0  10       76.43       81.63      3.38 o 
   3   0  10        0.37        0.66      0.55 o 
  -7   1  10       38.77       37.37      3.12 o 
  -6   1  10       15.33       20.92      2.44 o 
  -5   1  10       23.78       25.98      1.42 o 
  -4   1  10       27.29       26.31      1.02 o 
  -3   1  10      130.52      129.58      3.25 o 
  -2   1  10      157.69      165.68      3.92 o 
  -1   1  10       73.76       73.53      1.92 o 
   0   1  10       79.13       77.68      2.05 o 
   1   1  10        3.80        4.50      0.56 o 
   2   1  10       52.78       53.28      2.44 o 
   3   1  10       32.80       31.07      1.66 o 
  -6   2  10        5.67        6.16      1.33 o 
  -5   2  10       46.17       45.40      2.03 o 
  -4   2  10       68.15       63.33      2.45 o 
  -3   2  10      130.92      128.31      4.53 o 
  -2   2  10       34.37       31.26      1.02 o 
  -1   2  10        9.55       10.37      0.67 o 
   0   2  10        5.02        5.24      0.42 o 
   1   2  10       52.71       46.94      2.02 o 
   2   2  10        1.65        3.37      0.77 o 
   3   2  10        0.82        2.18      0.84 o 
  -6   3  10        5.08        6.83      1.42 o 
  -5   3  10        5.94        5.92      0.92 o 
  -4   3  10        0.12        1.52      0.47 o 
  -3   3  10        2.35        4.10      0.72 o 
  -2   3  10        1.12        2.31      0.48 o 
  -1   3  10        3.04        3.13      0.95 o 
   0   3  10        5.38        5.06      0.81 o 
   1   3  10       48.89       47.03      3.59 o 
   2   3  10       67.93       65.09      4.53 o 
  -5   4  10       20.99       19.92      1.37 o 
  -4   4  10        0.27        0.79      0.41 o 
  -3   4  10       10.53       10.53      1.04 o 
  -2   4  10      143.16      136.45      4.92 o 
  -1   4  10       85.40       82.07      3.50 o 
   0   4  10       24.00       27.70      1.53 o 
   1   4  10       27.41       24.00      2.49 o 
  -4   5  10       12.65       12.99      1.28 o 
  -3   5  10        5.66        6.12      0.78 o 
  -2   5  10       13.57       12.68      1.50 o 
  -1   5  10        6.10        6.16      0.71 o 
  -2  -5  11       60.00       58.63      2.70 o 
  -1  -5  11        8.62        7.22      1.13 o 
   0  -5  11        2.72        1.70      0.85 o 
  -4  -4  11        2.03        1.59      0.53 o 
  -3  -4  11        9.82       10.56      1.00 o 
  -2  -4  11      134.34      127.23      4.81 o 
  -1  -4  11       52.98       56.48      3.44 o 
   0  -4  11       38.96       36.99      2.72 o 
   1  -4  11        5.32        4.98      0.88 o 
   2  -4  11        2.07        2.23      0.86 o 
  -5  -3  11       29.72       35.28      2.05 o 
  -4  -3  11       11.02       12.95      1.06 o 
  -3  -3  11       29.72       28.15      1.55 o 
  -2  -3  11       41.45       40.86      2.06 o 
  -1  -3  11       12.71       11.28      0.93 o 
   0  -3  11       11.68       12.32      1.28 o 
   1  -3  11       20.32       21.27      1.29 o 
   2  -3  11       19.17       19.54      1.25 o 
  -5  -2  11        5.08        9.26      1.08 o 
  -4  -2  11        1.18        1.39      0.83 o 
  -3  -2  11       18.26       18.59      2.10 o 
  -2  -2  11      110.92      104.17      3.73 o 
  -1  -2  11       14.14       16.61      0.92 o 
   0  -2  11       58.21       53.91      2.03 o 
   1  -2  11       23.88       22.38      1.31 o 
   2  -2  11       34.97       33.39      2.12 o 
   3  -2  11       61.54       65.59      5.52 o 
  -6  -1  11       18.38       18.96      1.85 o 
  -5  -1  11       22.12       21.94      1.61 o 
  -4  -1  11       98.11      100.57      4.49 o 
  -3  -1  11       71.37       66.09      2.64 o 
  -2  -1  11        0.00       -0.05      0.28 o 
  -1  -1  11       88.90       85.27      2.27 o 
   0  -1  11       13.32       14.17      0.95 o 
   1  -1  11       16.30       17.36      1.05 o 
   2  -1  11       14.00       16.08      1.25 o 
   3  -1  11        2.32        2.54      0.65 o 
  -6   0  11        1.55        5.80      1.43 o 
  -5   0  11        0.72        2.15      0.70 o 
  -4   0  11        2.86        2.66      0.72 o 
  -3   0  11        8.71       12.14      0.97 o 
  -2   0  11       74.76       72.31      2.09 o 
  -1   0  11       15.54       20.39      1.10 o 
   0   0  11       16.90       15.75      1.00 o 
   1   0  11       15.03       16.49      1.16 o 
   2   0  11      170.66      161.33      6.22 o 
  -6   1  11       85.09       87.69      5.64 o 
  -5   1  11       93.81      100.59      6.61 o 
  -4   1  11      176.41      182.55      6.33 o 
  -3   1  11       46.25       48.02      1.56 o 
  -2   1  11        0.56        2.84      0.43 o 
  -1   1  11       14.89       14.55      0.73 o 
   0   1  11       11.16       11.06      0.84 o 
   1   1  11       39.22       40.20      1.80 o 
   2   1  11       14.76       15.85      1.13 o 
  -6   2  11       12.46       12.63      1.58 o 
  -5   2  11       31.17       30.03      2.51 o 
  -4   2  11       14.58       13.25      1.50 o 
  -3   2  11       28.67       29.95      1.69 o 
  -2   2  11       38.95       37.80      1.88 o 
  -1   2  11       20.99       23.04      1.32 o 
   0   2  11       21.19       23.39      2.11 o 
   1   2  11        0.57        1.13      0.57 o 
   2   2  11        8.56        7.99      1.36 o 
  -5   3  11        1.14        0.22      0.63 o 
  -4   3  11       20.10       17.64      1.34 o 
  -3   3  11        7.30        7.44      0.79 o 
  -2   3  11        0.69        0.13      0.30 o 
  -1   3  11       22.85       24.49      3.09 o 
   0   3  11       32.19       33.93      2.88 o 
   1   3  11        3.75        6.07      1.30 o 
  -4   4  11       31.59       27.55      1.73 o 
  -3   4  11        0.47        0.13      0.37 o 
  -2   4  11       19.91       16.96      1.16 o 
  -1   4  11        6.50        6.40      0.81 o 
  -2  -4  12        8.90        7.75      1.24 o 
  -1  -4  12        1.01        0.33      0.51 o 
   0  -4  12        0.08        0.35      0.58 o 
  -4  -3  12        0.01        0.48      1.20 o 
  -3  -3  12       17.05       16.62      1.36 o 
  -2  -3  12      132.70      135.41      6.02 o 
  -1  -3  12       79.28       81.04      5.43 o 
   0  -3  12       22.62       23.34      2.18 o 
   1  -3  12       11.69       11.48      1.60 o 
  -4  -2  12       27.92       31.08      1.81 o 
  -3  -2  12       10.67       11.54      1.46 o 
  -2  -2  12        0.24        0.35      0.54 o 
  -1  -2  12       20.46       21.18      2.11 o 
   0  -2  12       56.01       58.69      3.55 o 
   1  -2  12       83.29       78.88      3.46 o 
  -5  -1  12        9.46        8.82      0.94 o 
  -4  -1  12        0.07       -0.11      0.37 o 
  -3  -1  12       75.21       68.03      3.83 o 
  -2  -1  12      101.39      105.44      3.88 o 
  -1  -1  12       25.05       23.09      1.02 o 
   0  -1  12       32.80       32.84      1.60 o 
   1  -1  12       33.40       31.90      1.81 o 
  -5   0  12       35.61       37.37      3.54 o 
  -4   0  12      117.23      121.86      4.95 o 
  -3   0  12       88.52       86.75      3.52 o 
  -2   0  12       21.97       19.00      1.17 o 
  -1   0  12        0.87        0.71      0.47 o 
   0   0  12       27.95       30.46      1.61 o 
   1   0  12       20.21       21.37      1.44 o 
  -5   1  12        0.14        0.26      0.70 o 
  -4   1  12        3.76        4.03      1.00 o 
  -3   1  12       24.95       23.84      2.38 o 
  -2   1  12        6.87        8.86      0.83 o 
  -1   1  12        6.21        3.71      1.19 o 
   0   1  12       10.77       10.97      1.38 o 
   1   1  12        0.30        0.06      0.40 o 
  -4   2  12       73.21       75.88      5.44 o 
  -3   2  12        6.27        7.18      1.78 o 
  -2   2  12        0.01       -0.18      0.47 o 
  -1   2  12        1.62        1.93      0.61 o 
   0   2  12       22.03       22.66      2.22 o 
  -3   3  12       31.45       27.59      1.67 o 
  -2   3  12       11.32       13.43      1.15 o 
  -1   3  12        4.35        3.53      1.04 o 
  -2  -2  13       90.99       88.65      5.25 o 
  -1  -2  13       88.97       96.28      6.44 o 
  -3  -1  13       14.81       16.86      1.37 o 
  -2  -1  13        0.35        1.01      0.66 o 
  -1  -1  13        8.30        7.86      1.35 o 
  -3   0  13       36.99       34.91      3.08 o 
  -3   1  13       14.26       13.81      1.84 o 
                                                 
